# Supplementary material for: GPS-Prot: A web-based visualization platform for integrating host-pathogen interaction data
Source: BMC Bioinformatics. 2011 Jul 22;12:298. doi: 10.1186/1471-2105-12-298 (PMC3213248; doi:10.1186/1471-2105-12-298)
Supplement: Additional file 1 — Published and converted identifiers for all seven HIV screens. [file 1471-2105-12-298-S1.XLS]

## Sheet: Brass et al
name	entrez	fullname
SEPT8	23176	Septin 8
A4GALT	53947	Alpha 1,4 galactosyltransferase
ADAM10	102	ADAM10
AGBL5	60509	ATP/GTP binding protein-like 5
AKT1	207	AKT1
ALKBH8	91801	AlkB, alkylation repair homolog 8
ANKRD30A	91074	Breast cancer antigen NY-BR-1
ANKRD43	134548	Ankyrin repeat domain 43
ANKRD6	22881	Ankyrin repeat domain 6
ANKRD9	122416	ANKRD9
AP2M1	1173	Clathrin adaptor complex AP2, MU subunit
ARF1	375	ADP ribosylation factor 1
ARHGEF12	23365	Rho guanine nucleotide exchange factor 12
ARHGEF19	128272	Rho guanine nucleotide exchange factor 19
ARPC1A	10552	Actin related protein 2/3 complex, subunit 1A
ASXL2	55252	Additional sex combs like 2
ATG12	9140	APG12 autophagy 12 like
ATG16L2	89849	ATG16 autophagy related 16-like 2
ATG7	10533	APG7 autophagy 7 like
ATP6V0A1	535	ATPase H+ transporting lysosomal noncatalytic accessory protein 1A
BAHD1	22893	Bromo adjacent homology domain containing 1
BCL9	607	B cell CLL/lymphoma 9
C1orf103	55791	Receptor-interacting factor 1
C20orf174	128611	Chromosome 20 open reading frame 174
C2orf25	27249	C2orf25 protein
C3orf56	285311	Chromosome 3 open reading frame 56
C4orf33	132321	Chromosome 4 open reading frame 33
C6orf1	221491	C6orf1 protein
C8orf14	83655
C9orf131	138724	Chromosome 9 open reading frame 131
CACNG1	786	Calcium channel, voltage dependent, gamma subunit 1
CAPN6	827	Calpain 6
CAV2	858	Caveolin 2
CCDC134	79879	Coiled-coil domain containing 134
CCNT1	904	Cyclin T1
CD4	920	T cell surface glycoprotein CD4
CENTG1	116986	Phosphoinositide 3 kinase enhancer
CLDND1	56650	C3orf4 protein
CLN3	1201	CLN3
CLNS1A	1207	CLNS1A
COG2	22796	COG2
COG3	83548	COG3
COG4	25839	COG4
COP1	114769	CARD only protein
CRIPAK	285464	Cysteine-rich PAK1 inhibitor
CRTC2	200186	Transducer of regulated cAMP response element binding protein 2
CRTC3	64784	TORC3
CSPP1	79848	Centrosome and spindle pole associated protein 1
CTDP1	9150	CTD phosphatase, subunit 1
CXCR4	7852	Chemokine, CXC motif, receptor 4
CXorf50	203429
DDX10	1662	DDX10
DDX3X	1654	DDX3
DDX53	168400	DDX53
DDX55	57696	DEAD box polypeptide 55
DEPDC5	9681	DEP domain containing 5
DHX33	56919	DDX33
DIMT1L	27292	HSA9761
DKFZp686O24166	374383
DMXL1	1657	Dmx like 1
DNAJB1	3337	Heat shock 40 kDa protein 1
DNAL1	83544	C14orf168 protein
DOK6	220164	Docking protein 6
DPM1	8813	Dolichol phosphate mannose synthase
DYSF	8291	Dysferlin
EDNRA	1909	Endothelin receptor, type A
EFHC2	80258	FLJ22843
EGF	1950	Epidermal growth factor
EGFR	1956	EGF receptor
EIF2C3	192669	Eukaryotic translation initiation factor 2C, 3
EIF3H	8667	EIF3S3
EPS8	2059	Epidermal growth factor receptor kinase substrate EPS8
ERCC3	2071	ERCC3
ERP27	121506	Endoplasmic reticulum protein 27 kDa
ETF1	2107	Eukaryotic translation termination factor 1
ETHE1	23474	ETHE1 protein
EXOD1	112479	Exonuclease domain containing 1
EXOSC3	51010	Exosome component 3
EXOSC5	56915	Ribosomal RNA processing protein 46
FAM5B	57795	Family with sequence similarity 5, member B
FAM76B	143684	Family with sequence similarity 76, member B
FAPP1	65977	FAPP1
FBXO18	84893	F box DNA helicase 1
FBXO21	23014	F box protein 21
FBXW11	23291	Beta TrCP2
FGD6	55785	FYVE, RhoGEF and PH domain containing 6
FHL3	2275	Four and a half LIM domains 3
FKSG2	59347	Apoptosis inhibitor
FLII	2314	Flightless 1
FLJ10154	55082	Hypothetical protein FLJ10154
FLJ32569	148811	Hypothetical protein FLJ32569
FLJ46026	400627
FLJ46066	401103
FLJ90680	400926
FNTA	2339	Protein farnesyltransferase alpha subunit
GABARAPL2 (ATG8)	11345	Ganglioside expression factor 2
GAPVD1	26130	DKFZP434C212 protein
GBAS	2631	GBAS
GCK	2645	Glucokinase
GCN5L2	2648	GCN5L2
GML	2765	GPI anchored molecule like protein
GOLPH3	64083	Golgi phosphoprotein 3
GOSR2	9570	Golgi SNAP receptor complex member 2
GRTP1	79774	Growth hormone regulated TBC protein 1
H3F3A	3020	H3 histone, family 3A
HEATR1	55127	BAP28
HGS	9146	Hrs
HIBCH	26275	3-hydroxyisobutyryl-Coenzyme A hydrolase
HIP1R	9026	Huntingtin interacting protein 12
HNRPF	3185	Heterogenous nuclear ribonucleoprotein F
HTATSF1	27336	TATSF1
HUWE1	10075	Upstream regulatory element binding protein 1
IDH1	3417	Isocitrate dehydrogenase 1
IGHMBP2	3508	Cardiac transcription factor 1
IKBKG	8517	Inhibitor of kappa light polypeptide gene enhancer in B-cells, kinase gamma
INTS7	25896	DKFZP434B168 protein
IQUB	154865	IQ motif and ubiquitin domain containing
ITPKA	3706	Inositol-trisphosphate 3-kinase A
JAK1	3716	Janus kinase 1
JHDM1D	80853	Jumonji C domain-containing histone demethylase 1 homolog D
JMJD2D	55693	Jumonji domain containing 2D
KBTBD7	84078	Kelch repeat and BTB domain containing 7
KCNIP3	30818	Calsenilin, presenilin binding protein, EF-hand transcription factor
KCNK9	51305	Potassium channel subfamily k member 9
KEL	3792	Kell blood group antigen
KIAA1012	22878	KIAA1012
KIF3C	3797	Kinesin family member 3C
KLHDC2	23588	Kelch domain containing 2
KLHL1	57626	Kelch like 1
LAPTM5	7805	LAPTM5
LARS	51520	Leucyl tRNA synthetase
LCP2	3937	SLP76 tyrosine phosphoprotein
LEFTY1	10637	LEFTB
LNX2	222484	Ligand of numb protein X 2
LOC26010	26010	DNA polymerase transactivated protein 6
LOC284214	284214
LOC285550	285550
LOC375190	375190
LOC390530	390530
LOC402117	402117	Similar to CRiM (Cysteine RIch motor neuron protein) homolog family member (crm-1)
LPL	4023	Lipoprotein lipase
LRRC8D	55144	Leucine rich repeat containing 5
LSM3	27258	LSM3
LY6D	8581	LY6D
LYPD4	147719	MGC42718
MAP4	4134	Microtubule associated protein 4
MDN1	23195	Midasin
MED14	9282	CRSP2
MED28	80306	Mediator complex subunit 28
MED4	29079	Vitamin D receptor interacting protein
MED6	10001	RNA polymerase II transcriptional regulation mediator
MED7	9443	CRSP9
MGAT1	4245	MGAT1
MGC59937	375791	MGC59937
MID1IP1	58526	MID1 interacting protein 1
MKRN2	23609	Makorin 2
MND1	84057	GAJ protein
MOS	4342	c-Mos
MPHOSPH6	10200	M phase phosphoprotein 6
MR1	3140	MHC related protein 1
NCOR2	9612	Nuclear receptor corepressor 2
NDUFB7	4713	NADH dehydrogenase 1 beta subcomplex, 7
NF2	4771	Neurofibromin 2
NGLY1	55768	N glycanase 1
NIPSNAP3B	55335	NIPSNAP3B protein
NMT1	4836	N-myristoyl transferase 1
NR0B2	8431	Orphan nuclear receptor SHP
NUP107	57122	NUP107
NUP133	55746	NUP133
NUP153	9972	NUP153
NUP155	9631	NUP155
NUP160	23279	Nucleoporin 160kDa
NUP85	79902	Pericentrin 1
OST48 (DDOST)	1650	Oligosaccharyltransferase
OTUD3	23252	OTU domain containing 3
PANK1	53354	Pantothenate kinase 1
PCDH11X	27328	Protocadherin 11 X linked
PDIA6	10130	Protein disulfide isomerase P5
PHF12	57649	PHD finger protein 12
PHF3	23469	PHD finger protein 3
PIGH	5283	Phosphatidylinositol glycan, class H
PIGK	10026	GPI anchor transamidase
PIGY	84992	Phosphatidylinositol glycan anchor biosynthesis, class Y
PIP5K1C	23396	Phosphatidylinositol 4 phosphate 5 kinase type 1, gamma
PKD1L2	114780	Polycystin 1-like 2
PLOD3	8985	Lysyl hydroxylase 3
PNRC1	10957	Proline rich 2
POLR3A	11128	RNA polymerase III polypeptide A
POLR3F	10621	RNA polymerase III C39 subunit
POU1F1	5449	PIT 1
PPIB	5479	Peptidyl prolyl isomerase B
PPP2R2A	5520	Protein phosphatase 2 regulatory subunit B alpha
PRDM14	63978	PR domain containing 14
PRDM7	11105	PR domain zinc finger protein 7
PRKX	5613	Protein kinase, X-linked
PSME2	5721	Proteasome activator complex subunit 2
PURA	5813	PUR alpha
RAB1B	81876	RAB1B
RAB28	9364	RAB28, member RAS oncogene family
RAB2A	5862	Ras associated protein Rab2
RAB6A	5870	Ras-associated protein RAB6A
Rab9p40	10244	Rab9 effector p40
RANBP1	5902	Ran binding protein 1
RANBP2	5903	Ran binding protein 2
RAP1B	5908	Ras related protein Rap 1B
RAPGEF1	2889	Guanine nucleotide releasing factor 2
RELA	5970	NFKB3
RGP1	9827	Protein KIAA0258
RGPD5	84220	RANBP2 alpha
RICS	9743	RICS
RIMS4	140730	Regulating synaptic membrane exocytosis 4
RNF170	81790	Ring finger protein 170
RNF26	79102	RING finger protein 26
RPTN	126638
RRAGB	10325	GTP binding protein ragB
RSL1D1	26156	Ribosomal L1 domain containing 1
RTN2	6253	Reticulon 2
RUSC2	9853	RUN and SH3 domain containing 2
SCFD1	23256	Sec1 family domain containing 1
SEC14L1	6397	SEC14L
SESTD1	91404	SEC14 and spectrin domains 1
SFT2D1	113402	Chromosome 6 open reading frame 83
SIP1	8487	Survival of motor neuron protein interacting protein 1
SLC46A1	113235	Solute carrier family 46, member 1
SP110	3431	SP110 nuclear body protein
SPAST	6683	Spastin
SPCS3	60559	Signal peptidase complex subunit 3 homolog
SPTAN1	6709	Spectrin, alpha, non-erythrocytic 1 (alpha-fodrin)
SPTBN1	6711	Fodrin beta
SSB	6741	Autoantigen La
ST3GAL5	8869	Sialyltransferase 9
STAC2	342667	SH3 and cysteine rich domain 2
STARD3NL	83930	STARD3 N terminal like
STT3A	3703	Integral membrane protein 1
STX5	6811	Syntaxin 5A
SUV420H1	51111	CGI-85 protein
TAOK1	57551	TAO kinase 1
TCEB3	6924	Transcription elongation factor B, 3
TFAP4	7023	Transcription factor AP4
TFDP2	7029	Transcription factor DP2
TFE3	7030	Transcription factor E3
THAP3	90326	THAP domain containing, apoptosis associated protein 3
THOC2	57187	Tho2
TIAM2	26230	T cell lymphoma invasion and metastasis 2
TIMM8A	1678	TIM8A
TM9SF2	9375	TM9SF2
TMED2	10959	Cop-coated vesicle membrane protein p24
TMEM132C	92293
TMEM163	81615	Transmembrane protein 163
TMEM181	57583
TMTC1	83857	ARG99 protein
TNPO3	23534	Transportin 3
TOMM70A	9868	TOMM70A
TOR2A	27433	Torsin 2A
TRAPPC1	58485	Trafficking protein particle complex 1
TRIM55	84675	RING finger protein 29
TRIM58	25893	BIA2
TRMT5	57570	KIAA1393 protein
TUBAL3	79861	Tubulin, alpha-like 3
UBQLN4	56893	Ataxin 1 ubiquitin like interacting protein
USP26	83844	Ubiquitin specific protease 26
USP6	9098	Ubiquitin specific protease 6
VPRBP	9730	Vpr binding protein
VPS53	55275	Vacuolar protein sorting 53 homolog
WDTC1	23038	WD and tetratricopeptide repeats 1
WNK1	65125	Protein kinase, lysine deficient 1
WNT1	7471	Wnt1 proto oncogene protein
WTH3	84084	RAB6C
XKR4	114786	KIAA1889 protein
YTHDC2	64848	YTH domain containing 2
ZBTB2	57621	Zinc finger and BTB domain containing 2
ZNF12	7559	Zinc finger protein 12
ZNF182	7569	Zinc finger protein 21
ZNF354A	6940	Transcription factor 17
ZNF436	80818	Zinc finger protein 436
ZNF512B	57473	Hypothetical zinc finger protein KIAA1196
ZNF536	9745	Zinc finger protein 536
ZNF720	124411
ZNF785	146540	Zinc finger protein 785
ZNF791	163049	Hypothetical protein FLJ90396
ZNRD1	30834	Zinc ribbon domain containing, 1

## Sheet: Konig et al
name	entrez	fullname
XAB2	56949	XPA binding protein 2
EPAS1	2034	MOP2
DHX15	1665	DDX15
TOP3B	8940	Topoisomerase DNA III beta
TRIM29	23650	TRIM29
BLK	640	BLK
PYCRL	65263	Pyrroline 5 carboxylate reductase like
SLD5	84296	SLD5
CTDP1	9150	CTD phosphatase, subunit 1
EIF2B5	8893	eIF-2B epsilon
SF3A1	10291	Splicing factor 3 subunit 1
PHF2	5253	PHD finger protein 2
SF3B2	10992	Spliceosome associated protein 145
HDAC1	3065	Histone deacetylase 1
COX6B2	125965	Cytochrome c oxidase subunit VIb testes specific
LOC391800	6631	U1 snRNP protein C
SNRPA1	6627	U2A prime
SF3B1	23451	Splicing factor 3B subunit 1
SLU7	10569	Step II splicing factor SLU7
KPNB1	3837	Karyopherin beta 1
HMGCS1	3157	Hydroxymethylglutaryl-CoA synthase, cytoplasmic
EP300	2033	E1A binding protein p300
MID1IP1	58526	MID1 interacting protein 1
DKFZp547C195	257160	Ring finger protein 214
DKFZP564D172	83989	Chromosome 5 open reading frame 21
HMGB1	3146	High mobility group box 1
CRSP2	9282	CRSP2
TRIM56	81844	TRIM56
POLR2A	5430	RNA polymerase IIA 220 kd subunit
DLGAP4	22839	Discs large associated protein 4
PSMD6	9861	Proteasome regulatory particle subunit p44S10
YBX1	4904	YB-1
DAZAP2	9802	Daz associated protein 2
COL5A1	1289	Collagen, type V, alpha 1
TNPO3	23534	Transportin 3
TIMM17B	10245	Mitochondrial import inner membrane translocase subunit Tim17 B
NCOA6	23054	Nuclear receptor coactivator 6
PS1D	51538	Nucleolar protein 40
UBE2B	7320	Ubiquitin conjugating enzyme E2B
AQR	9716	Aquarius homolog
CANT1	124583	Calcium activated nucleotidase 1
NUP98	4928	NUP98
ARID5A	10865	AT rich interactive domain 5A
CDC42EP3	10602	Cdc42 effector protein 3
ZYX	7791	Zyxin
NDFIP1	80762	Nedd4 family interacting protein 1
CCAR1	55749	Cell division cycle and apoptosis regulator 1
RNH	6050	Placental ribonuclease inhibitor
SFXN3	81855	Sideroflexin 3
SFRS6	6431	Splicing factor, arginine/serine-rich 6
R3HDM	23518	R3H domain protein 1
APBA2BP	63941	X11L binding protein 51
ERCC5	2073	ERCC5
PRPF8	10594	PRPF8
CHST1	8534	Keratan sulfate Gal-6-sulfotransferase
ELYS	25909	Transcription factor ELYS
HNRPDL	9987	Heterogeneous nuclear ribonucleoprotein D like Protein
Beta4GalNAc-T4	338707	Beta-1,4-N-acetyl-galactosaminyl transferase 4
PTPRJ	5795	Protein tyrosine phosphatase receptor, typeJ
SUMO2	6613	SMT3 suppressor of mif two 3 homolog 2
PC4	10923	PC4
RBM10	8241	RNA binding motif protein 10
TRIM8	81603	Ring finger protein 27
ERCC1	2067	ERCC1
SR-A1	58506	Serine arginine rich pre-mRNA splicing factor SR-A1
MDS032	55850	MDS032
BCL11A	53335	BCL11A
RREB1	6239	RREB1
UQCRFS1	7386	Ubiquinol cytochrome C reductase rieske iron sulfur
EXOSC10	5394	Exosome component 10
PFKM	5213	Phosphofructokinase 1
CHAF1A	10036	Chromatin assembly factor 1 subunit A
BIRC4	331	Apoptosis inhibitor 3
HCNGP	29115	Transcriptional regulator protein HCNGP
RNPS1	10921	RNA binding protein S1, serine-rich domain
NUMBL	9253	NUMBL
FLJ23420	80131	Leucine rich repeat containing 8 family, member E
DCP2	167227	Decapping enzyme hDcp2
FBLP-1	54751	Filamin binding LIM protein 1
KHDRBS1	10657	Sam68
CD164	8763	CD164
POLR2C	5432	RNA polymerase II subunit 3
WBP4	11193	WW domain binding protein 4
MPDZ	8777	Multiple PDZ domain protein
MYST3	7994	MYST histone acetyltransferase (monocytic leukemia) 3
UBE2H	7328	Ubiquitin conjugating enzyme E2H
AP1G2	8906	Adaptor related protein complex 1, gamma 2 subunit
NUP153	9972	NUP153
RANBP17	64901	Ran binding protein 17
PARP9	83666	Poly ADP ribose polymerase family, member 9
ZNF594	84622	Zinc finger protein 594
PLOD2	5352	Lysyl hydroxylase 2
RoXaN	23264	RoXaN
CGREF1	10669	CGREF1
C11orf9	745	Chromosome 11 open reading frame 9
GPT2	84706	Glutamate pyruvate transaminase 2
FOXJ2	55810	Forkhead box J2
POLR2J	5439	RNA polymerase II subunit J
PTPRU	10076	Protein tyrosine phosphatase, receptor type, U
C9orf76	80010	C9orf76 protein
PRDM10	56980	PR domain containing 10
FABP1	2168	Fatty acid binding protein 1
DUSP12	11266	Dual specificity tyrosine phosphatase 12
KARS	3735	Lysyl tRNA synthetase
TPPP	11076	Tubulin polymerization promoting protein
C9orf121	158046	Chromosome 9 open reading frame 121
RBM7	10179	RNA binding motif protein 7
PPM1K	152926	Protein phosphatase 1K
KIAA1076	23067
MAP4	4134	Microtubule associated protein 4
PRPF6	24148	C20orf14 protein
PSMC4	5704	Proteasome 26S subunit ATPase 4
DOCK10	55619	DOCK10
VWF	7450	Von Willebrand factor
POLR2I	5438	RNA polymerase II subunit I
TRIM44	54765	Tripartite motif containing 44
STXBP1	6812	Syntaxin binding protein 1
BMP1	649	Bone morphogenic protein 1
C18orf11	64762	Family with sequence similarity 59, member A
NUDT11	55190	Nudix type motif 11
LMAN2	10960	Lectin, mannose-binding 2
DPYSL5	56896	Collapsin response mediator protein 5
GANAB	23193	Alpha glucosidase II alpha subunit
MANBA	4126	Beta-mannosidase
UBE2L3	7332	Ubiquitin conjugating enzyme E2L3
ZNF480	147657	Zinc finger protein 480
p66alpha	54815	Transcriptional repressor p66 alpha
HSPA5BP1	54972	GBP protein
IQCA	79781	IQ motif containing with AAA domain
ZNF292	23036	Zinc finger protein 292
MYEF2	50804	Myelin expression factor 2
OTUD1	220213
SNRPD3	6634	Small nuclear ribonucleoprotein polypeptide D3
FER1L3	26509	Myoferlin
NUDT3	11165	Nudix type motif 3
DMXL1	1657	Dmx like 1
OSBPL6	114880	OSBP related protein 6
FLJ20507	55654	Transmembrane protein 127
RPL12	6136	Ribosomal protein L12
OSBPL3	26031	Oxysterol binding protein-like 3
MRPS12	6183	Mitochondrial ribosomal protein S12
IDH1	3417	Isocitrate dehydrogenase 1
CLTA	1211	Clathrin light polypeptide A
PSMC3	5702	Proteasome 26S subunit, ATPase 3
PER3	8863	Period circadian protein 3
PSMD12	5718	Proteasome 26S subunit, non ATPase, 12
LIMK2	3985	LIM domain kinase 2
RNF10	9921	RNF10
RPL18	6141	Ribosomal protein L18
NEDD4	4734	NEDD4
DUSP16	80824	Dual specificity phosphatase 16
C14orf72	145200
NPHP3	27031	Nephronophthisis 3
ARID1A	8289	AT rich interactive domain 1A
PGM1	5236	Phosphoglucomutase 1
KIAA1536	57658	Calcium binding and coiled-coil domain 1
UBE2C	11065	Ubiquitin conjugating enzyme E2C
STAB1	23166	Stabilin 1
MED19	219541	Mediator of RNA polymerase II transcription subunit 19
PFKL	5211	Phosphofructokinase liver type
TRIM55	84675	RING finger protein 29
TRIAD3	54476	TRIAD3
LOC440398	22861	NACHT, LRR and PYD containing protein 1
MED7	9443	CRSP9
MUS81	80198	Crossover junction endonuclease
PMM1	5372	Phosphomannomutase 1
CHORDC1	26973	Cysteine and histidine rich domain containing protein 1
TRIM7	81786	GNIP
PTPRN2	5799	Protein tyrosine phosphatase receptor pi
ANAPC2	29882	Anaphase promoting complex subunit 2
REPIN1	29803	Replication initiator 1
NUP214	8021	NUP214
NXF1	10482	NXF1
PSMA5	5686	Proteasome subunit alpha, type 5
NTN1	9423	Netrin 1
INTS6	26512	DDX26
SLC35A2	7355	Solute carrier family 35 (UDP-galactose transporter) member A2
CGI-51	25813	CGI 51 protein
PPP2R5E	5529	Protein phosphatase 2 regulatory subunit B (B56) epsilon
DEPC-1	221120	Prostate cancer antigen 1
LIN7C	55327	Veli3
ZNF254	9534	Zinc finger protein 254
FXR1	8087	FXR1
ENC1	8507	Ectodermal neural cortex 1
MYO1F	4542	Myosin IF
LOC91942	91942	NDUFA12-like
RAD21	5885	RAD21
FLJ12436	79714	Coiled-coil domain containing 51
CLOCK	9575	CLOCK
SPG7	6687	Paraplegin
TRIM66	9866
MT2A	4502	Metallothionein II
FPGS	2356	Folypolyglutamate synthetase
KCNJ11	3767	Inwardly rectifying potassium channel KIR6.2
ZNF587	84914	Zinc finger protein 587
MED6	10001	RNA polymerase II transcriptional regulation mediator
ATXN2	6311	Ataxin 2
KIF3A	11127	Kinesin family member 3A
NEUROG3	50674	Neurogenin 3
PDCD2L	84306	Programmed cell death 2-like
TCF20	6942	Transcription factor 20 (AR1)
PRPF38A	84950	FLJ14936
PLK1	5347	Polo like kinase
KIAA0431	23300	KIAA0431 protein
C17orf28	283987	C7ORF28 protein
Cab45	51150	Cab45
MRE11A	4361	Double strand break repair protein MRE11A
RBM25	58517	RNA binding motif protein 25
MPP2	4355	Membrane protein, palmitoylated 2
RP3-355C18.2	164714	Similar to RIKEN cDNA 1700019P01
TEBP	284672	hCG2028557
ETS2	2114	ETS2
CAD	790	Glutamine dependent carbamoyl phosphate synthase
MT1X	4501	Metallothionein 1X
PTDSS1	9791	Phosphatidylserine synthase 1
SNRPA	6626	Small nuclear ribonucleoprotein polypeptide A
PSMB6	5694	Proteasome subunit beta type 6
NUP50	10762	Nucleoporin 50kDa
PAF53	64425	RNA polymerase I associated factor 53
CGI-14	51005	CGI-14 protein
CHADL	150356
SNW1	22938	Skip
UMPS	7372	Uridine 5`-monophosphate synthase
PSMC5	5705	Proteasome 26S subunit ATPase 5
LCE3C	353144	Late cornified envelope 3C
LOC390876	390876
PVT1	5820
LOC391429	391429
RANBP2	5903	Ran binding protein 2
LOC255275	255275
TMEM63A	9725	Transmembrane protein 63A
AES	166	AES
PCQAP	51586	Positive cofactor 2 glutamine
TPTE	7179	Transmembrane phosphatase with tensin homology
PSMA7	5688	Proteasome subunit, alpha type, 7
CHRNA7	1139	Cholinergic receptor neuronal nicotinic alpha polypeptide 7
CDH22	64405	Cadherin 22
DNM2	1785	Dynamin 2
RELA	5970	NFKB3
FLJ21478	79671	NOD9 protein
PTGES3	10728	Unactive progesterone receptor 23KD
PSEN2	5664	Presenilin 2
PSMA2	5683	Proteasome subunit alpha type 2
AFG3L2	10939	AFG3L2
LOC441470	256158	Hemicentin 2
PSMA3	5684	Proteasome subunit, alpha type 3
SPEN	23013	SHARP
MAT2A	4144	Methionine adenosyltransferase 2 alpha
CRYAB	1410	Crystallin, alpha B
ATP6V0C	527	ATP6V0C
ARS2	51593	Arsenite resistance protein 2
PSMA1	5682	Proteosome subunit alpha type 1
PPP1R12C	54776	Protein phosphatase 1, regulatory subunit 12C
CEP68	23177	KIAA0582
AEBP2	121536	AE binding protein 2
MAN1A1	4121	Mannosidase, alpha class 1A member 1
CLIPR-59	25999	CLIP 170 related protein
NACAL	342538	Alpha NAC protein
HNRPH1	3187	Heterogeneous nuclear ribonucleoprotein H1
IL1F9	56300	Interleukin 1 family, member 9
UMODL1	89766	Uromodulin like 1
RTN3	10313	Reticulon 3
TCEB1	6921	Transcription elongation factor B, 1
LOC400723	400723
COASY	80347	Coenzyme A synthase
GTF2H2	2966	Transcription factor 2H, 44kD subunit
RBM17	84991	Splicing factor, 45 kd
PPP1R14D	54866	Protein phosphatase 1 regulatory subunit 14D
AAA1	404744
MRPL10	124995	Mitochondrial ribosomal protein L10
LOC440585	440585
PRKCH	5583	Protein kinase C, eta
NUP62	23636	Nuclear pore glycoprotein p62
RBM5	10181	RNA binding motif protein 5
NCKAP1	10787	NCK associated protein 1
MICAL3	57553	Microtubule associated monoxygenase, calponin and LIM domain containing 3
LOC441032	441032
CYBB	1536	Cytochrome b-245 beta polypeptide
AKAP13	11214	A kinase anchoring protein 13
UBASH3A	53347	Ubiquitin associatedand SH3 domain containing protein A
TAGLN2	8407	Transgelin 2
TTC3	7267	Tetrtricopeptide repeat domain 3
BTG2	7832	BTG2
MGC2749	79036	Chromosome 19 open reading frame 50
ST3GAL3	6487	Sialyltransferase 6
LOC392447	392447
DDX23	9416	DDX23
ADRBK1	156	G protein dependent receptor kinase 2
ZNF148	7707	Zinc finger protein 148
RPL10A	4736	Ribosomal protein L10a
PRNPIP	79033	Prion protein interacting protein
LOC391352	391352
ZGPAT	84619	Zinc finger CCCH-type with G patch domain
C1orf71	163882	Chromosome 1 open reading frame 71
DKFZP564J0123	25915	Nuclear protein E3-3

## Sheet: Zhou et al
name	entrez	fullname
AKT1	207	AKT1
PRKAA1	5562	AMPK alpha 1
SERPINB6	5269	Protease inhibitor 6
NEIL3	55247	Endonuclease VIII-like 3
CD97	976	CD97 antigen
BMP2K	55589	BMP2 inducible protein kinase
SLC4A7	9497	Solute carrier family 4, member 7
SNF1LK	150094	SNF1 like kinase
RNASEL	6041	Ribonuclease L
SLC9A6	10479	Solute carrier family 9, isoform A6
WNK1	65125	Protein kinase, lysine deficient 1
DAPK2	23604	Death associated protein kinase 2
GM2A	2760	GM2 activator
MED6	10001	RNA polymerase II transcriptional regulation mediator
MED28	80306	Mediator complex subunit 28
NFKB1	4790	NFKB1
MED7	9443	CRSP9
MED26	9441	Transcriptional coactivator CRSP70
PMS2L1	5379
SFRS2	6427	Splicing factor, arginine/serine rich 2
FEZF2	55079	FEZL
UAP1	6675	UDP N acetylglucosamine pyrophosphorylase 1
POLR2K	5440	Polymerase 2, RNA, subunit K
POLR2H	5437	RNA polymerase II, polypeptide H
HES1	3280	Hairy and enhancer of split 1
KLF2	10365	Kruppel like factor 2
MED4	29079	Vitamin D receptor interacting protein
MED11	400569	Similar to HSPC296
PARVA	55742	Parvin alpha
POLR2L	5441	Polymerase II, RNA, subunit L
JAK1	3716	Janus kinase 1
KLK12	43849	Kallikrein 12
MED17	9440	TRAP 80
NBEAL2	23218	Neurobeachin-like 2
CRIM1	51232	Cysteine rich motor neuron 1
TMED10P	286102
IL1A	3552	Interleukin 1, alpha
ATOX1	475	Antioxidant protein1
DDX60L	91351	Hypothetical protein FLJ31033
MAP3K14	9020	NIK
GABPB2	2553	GA binding protein transcription factor beta subunit 2
S100A1	6271	S100 alpha
PSMD4	5710	Proteasome 26S subunit, non ATPase, 4
CAMK1D	57118	CAMK1 like protein kinase
EVI1	2122	Ecotropic viral integration site1
GOLGA9P	283796
PCSK6	5046	Proprotein convertase subtilisin/kexin type 6
DVL1	1855	Dishevelled 1
CIB2	10518	Kinase interacting protein 2
MGC29891	126626	Hypothetical protein MGC29891
LSM14B	149986	C20orf40 protein
PARVB	29780	Parvin beta
UPF3B	65109	UPF3B
KIAA0922	23240	KIAA0922 Protein
FLJ32682	220081	Hypothetical protein FLJ32682
POU6F1	5463	POU6F1
PDE8A	5151	Phosphodiesterase 8A
ZBED5	58486	Buster1 transposase like protein
SRPK3	26576	Serine/threonine kinase 23
MS4A15	219995	Hypothetical protein MGC35295
GTF2A1	2957	General transcription factor IIA, 1, 19/37kDa
TNFRSF4	7293	Tumor necrosis factor superfamily, member 4
SBF2	81846	SET binding factor 2
ABTB1	80325	Elongation factor 1A binding protein
PDIA3	2923	Protein disulfide isomerase A3
OSBPL7	114881	Oxysterol binding protein-like 7
MED27	9442	Transcriptional coactivator CRSP34
NEK9	91754	NimA related protein kinase 9
MED31	51003	Mediator of RNA polymerase II transcription, subunit 31 homolog
ADAMTS5	11096	ADAMTS 5
PKN2	5586	Protein kinase C like 2
MMP9	4318	Matrix metalloproteinase 9
UTY	7404	Ubiquitously transcribed tetratricopeptide repeat gene on Y chromosome
DTX4	23220	Deltex 4
MED19	219541	Mediator of RNA polymerase II transcription subunit 19
MED8	112950	Mediator of RNA polymerase II transcription subunit 8
CHST14	113189	Dermatan 4 sulfotransferase 1
MAP3K7	6885	MAP3K7
HMCN2	256158	Hemicentin 2
LOC286187	286187	Similar to RIKEN cDNA 1700011J18
PCTP	58488	Phosphatidylcholine transfer protein
ACACB	32	Acetyl-CoA carboxylase beta
BCR	613	BCR
CCT2	10576	Chaperonin containing T complex polypeptide 1, subunit 2
DPP4	1803	Dipeptidyl peptidase IV
OPN4	94233	Opsin 4
ISG20L2	81875	Interferon stimulated exonuclease gene 20kDa-like 2
UBR5	51366	Ubiquitin protein ligase EDD
GH2	2689	Growth hormone 2
HNRNPU	3192	Heterogeneous nuclear ribonucleoprotein U
BICD2	23299	Cytoskeleton-like bicaudal D protein homolog 2
STIP1	10963	Stress induced phosphoprotein 1
SDC1	6382	Syndecan 1
TERF2	7014	Telomeric repeat binding factor 2
RAB28	9364	RAB28, member RAS oncogene family
CDC40	51362	Pre mRNA splicing factor PRP17
SSR1	6745	Signal sequence receptor alpha
ACADSB	36	Short/branched chain acyl CoA dehydrogenase
WISP2	8839	WNT1 inducible signaling pathway protein 2
CD4	920	T cell surface glycoprotein CD4
CYP3A4	1576	Cytochrome, subfamily IIIA, polypeptide 4
SHCBP1	79801	SHCBP1
SUCLG2	8801	Succinyl CoA synthetase, beta G chain
ZMPSTE24	10269	Zinc metalloproteinase STE24
BRCA1	672	BRCA1
RPS6KA3	6197	Ribosomal protein S6 kinase alpha 3
AASS	10157	Lysine-2-oxoglutarate reductase
GABARAP	11337	GABA A receptor associated protein
CXCR4	7852	Chemokine, CXC motif, receptor 4
SLC27A6	28965	Fatty acid transport protein 6
SLC2A13	114134	Solute carrier family 2, member 13
MUC5B	727897
TUBA8	51807	Tubulin, alpha 8
ZNF552	79818	Zinc finger protein 552
SSU72	29101	HSPC182 protein
MED20	9477	Trf proximal protein
KIF2B	84643	Kinesin protein
SENP5	205564	Sentrin specific protease SENP5
TRPT1	83707	tRNA phosphotransferase 1
NRBP1	29959	NRBP
PDSS1	23590	Transprenyltransferase
PCK1	5105	Phosphoenolpyruvate carboxykinase 1
TCFL5	10732	TCFL5
BRDT	676	Bromodomain testis specific
FLJ40125	147699	Hypothetical protein FLJ40125
DCBLD1	285761	Discoidin CUB and LCCL domain containing 1
USP39	10713	Ubiquitin specific protease 39
UBE2E1	7324	Ubiquitin conjugating enzyme E2E1
HSPC072	29075
KRBA2	124751	KRAB-A domain containing 2
TBC1D10A	83874	TBC1 domain family member 10A
NLGN3	54413	Neuroligin 3
RELA	5970	NFKB3
NDUFA10	4705	NADH dehydrogenase 1 alpha subcomplex, 10
LPAR2	9170	Endothelial differentiation gene 4
CYCS	54205	Cytochrome C
NDUFA6	4700	NADH dehydrogenase 1 alpha subcomplex, 6
DNAJA2	10294	HIRA interacting protein 4
TPT1	7178	Tumor protein, translationally controlled 1
ZSCAN16	80345	Zinc finger protein 435
DLST	1743	Dihydrolipoamide s-succinyl transferase
ANAPC2	29882	Anaphase promoting complex subunit 2
RALB	5899	Ras related protein Ral B
PI4KA	5297	Phosphatidylinositol 4-kinase alpha
BCLAF1	9774	BCL2 associated transcription factor 1
ZNF688	146542	Zinc finger protein 688
SSR3	6747	Signal sequence receptor gamma
GPD2	2820	Glycerol 3 phosphate dehydrogenase 2
TATDN1	83940	TATDN1
SLC38A6	145389	Solute carrier family 38 member 6
KLRC2	3822	NKG2C
RB1CC1	9821	RB1 inducible coiled coil 1
BAT3	7917	HLA-B associated transcript 3
UQCRC1	7384	Cytochrome bc1
SEMA5B	54437	Semaphorin 5B
KIF17	57576	Kinesin family member 17
ATP5B	506	ATP synthase, beta
MAP3K9	4293	Mitogen activated protein kinase kinase kinase 9
SEC61G	23480	Sec61 gamma subunit
SLCO2A1	6578	Solute carrier family 21 member 2
VDR	7421	Vitamin D (1,25- dihydroxyvitamin D3) receptor
VPS4A	27183	Vacuolar protein sorting factor 4A
GPSN2	9524	Glycoprotein synaptic 2
CA2	760	Carbonic anhydrase II
PGRMC2	10424	Progesterone receptor membrane component 2
RSPH10B	222967	Radial spoke head 10 homolog B
TRMT6	51605	CGI-09 protein
PTHR1	5745	Parathyroid hormone receptor 1
CYP46A1	10858	Cytochrome P450 family 46 subfamily A polypeptide 1
RND1	27289	RHO family GTPase 1
THAP11	57215	THAP domain containing 11
PELI1	57162	Pellino protein homolog 1
DDX3X	1654	DDX3
ADRBK1	156	G protein dependent receptor kinase 2
HLA-DOA	3111	HLA-DOA
TGDS	23483	TDP-glucose 4,6-dehydratase
CMKLR1	1240	Chemokine like receptor 1
UBE2Z	65264	Ubiquitin-conjugating enzyme E2Z
DDX50	79009	DDX50
TNK1	8711	TNK1
RAB8A	4218	RAB8
ETV3	2117	ETS variant gene 3
GPR182	11318	Adrenomedullin receptor
DDO	8528	D-Aspartate oxidase
CTSZ	1522	Cathepsin Z
NDUFS6	4726	NADH-ubiquinone oxidoreductase Fe-S protein 6
CAMKK2	10645	Calcium calmodulin dependent protein kinase kinase 2 beta
PANK3	79646	Pantothenate kinase 3
RGPD8	727851
CHST1	8534	Keratan sulfate Gal-6-sulfotransferase
ERN2	10595	ERN2
ZDHHC20	253832	Zinc finger, DHHC-type containing 20
RNF26	79102	RING finger protein 26
NDUFS7	374291	NADH ubiquinone oxidoreductase Fe S protein 7
MRPL44	65080	Mitochondrial ribosomal protein L44
AFG3L1	172
MRPL23	6150	Ribosomal protein L23 like
TWF1	5756	Protein tyrosine kinase 9
PCGF1	84759	NSPC1
TCEB3	6924	Transcription elongation factor B, 3
XPO1	7514	Exportin 1
A26B1	339010	POTE15
GTF2H1	2965	TFIIH 62 kDa subunit
RAD23A	5886	RAD23A
RBM19	9904	RNA binding motif protein 19
ALG14	199857	Asparagine-linked glycosylation 14 homolog
MRE11A	4361	Double strand break repair protein MRE11A
CKLF	51192	Chemokine like factor
FLJ10916	55258	Threonine synthase-like 2
NUDT4	11163	Nudix (nucleoside diphosphate linked moiety X)-type motif 4
MICB	4277	MICB
RNF5	6048	Ring Finger Protein 5
FAM100B	283991	Family with sequence similarity 100, member B
LOC51149	51149	Hypothetical LOC51149
DW462575	DW462575 (transcript)
TLK2	11011	Tousled like kinase 2
MMP13	4322	Matrix metalloproteinase 13
c5orf18	7905	Chromosome 5 open reading frame 18
PHF1	5252	PHD finger protein 1
ANXA5	308	Annexin AV
HMX1	3166	Homeo box gene H6
P2RX5	5026	Purinergic receptor P2X ligand gated ion channel 5
KHDRBS3	10656	KHDRBS3
KCNJ5	3762	Potassium inwardly rectifying channel subfamily J member 5
HBXIP	10542	HBXIP
IFRD2	7866	IFRD2
TOM1	10043	TOM1
TMED1	11018	Interleukin 1 receptor like ligand
GRINA	2907	Glutamate receptor, ionotropic, N-methyl D-asparate-associated protein 1
PKLR	5313	Pyruvate kinase 1
F2	2147	Prothrombin
BAZ2B	29994	Bromodomain adjacent to zinc finger domain 2B

## Sheet: Yeung et al
InputID	Name	Entrez
AL120173	ADENYLATE CYCLASE 1 (BRAIN)	107
9257189	ADDUCIN 2 (BETA)	119
13477306	adipose differentiation-related protein	123
6382065	amino-terminal enhancer of split	166
1695273	JAGGED 1 (ALAGILLE SYNDROME)	182
4502024	aminolevulinate, delta-, synthase 1	211
4502086	angiopoietin 1 (ANGPT1)	284
2094734	ARYL HYDROCARBON RECEPTOR NUCLEAR TRANSLOCATOR-LIKE	406
AI587323	ATP SYNTHASE, H+ TRANSPORTING, MITOCHONDRIAL F1 COMPLEX, ALPHA SUBUNIT 1, CARDIAC MUSCLE	498
6005716	ATP synthase, H+ transporting, mitochondrial F0 complex, subunit E	521
13543437	ATPase, H+ transporting, lysosomal 21kDa, V0 subunit b	533
AL049301	BCL2-ASSOCIATED X PROTEIN	581
AL022067	PR DOMAIN CONTAINING 1, WITH ZNF DOMAIN	639
4502464	basic transcription factor 3	689
13111992	CALPAIN 3, (P94)	825
4502570 (RM)	caspase 13, apoptosis-related cysteine protease - blasts to casp4 (81% id)	837
BC032518	CYCLIN G2	901
4502796	carcinoembryonic antigen-related cell adhesion molecule 4	1089
13436079	cleft lip and palate associated transmembrane protein 1	1209
BE791251	CLAUDIN 3	1365
4503020	carnitine palmitoyltransferase 1A (liver)	1374
4503086	CASEIN BETA	1447
4557496	C-terminal binding protein 1	1487
NM_000770	CYTOCHROME P450, FAMILY 2, SUBFAMILY C, POLYPEPTIDE 8	1558
4503252	DEFENDER AGAINST CELL DEATH 1	1603
4503336	dyskeratosis congenita 1, dyskerin	1736
AL035555	DYNEIN, AXONEMAL, HEAVY POLYPEPTIDE 8	1769
R51311	est BLAST cdk5r2	1776
4503410	dystrobrevin, alpha	1837
AF052094	ENDOTHELIAL PAS DOMAIN PROTEIN 1	2034
4758273	erythrocyte membrane protein band 4.1 (elliptocytosis 1, RH-linked)	2035
4758301	ENHANCER OF RUDIMENTARY HOMOLOG (DROSOPHILA)	2079
4503704	fibroblast growth factor 7 (keratinocyte growth factor)	2252
N25732	EST-blast-FOXO3	2309
AJ001550	AF4/FMR2 FAMILY, MEMBER 2	2334
4557612	galactosylceramidase	2581
4504010	glutamate-cysteine ligase, modifier subunit	2730
5729841	GLYOXALASE I	2739
4504030	GDP-mannose 4,6-dehydratase	2762
4504088	glycosylphosphatidylinositol specific phospholipase D1	2822
4104081	MAJOR HISTOCOMPATIBILITY COMPLEX, CLASS I-RELATED	3140
4504466	homeobox B3	3213
6006027	V-HA-RAS HARVEY RAT SARCOMA VIRAL ONCOGENE HOMOLOG	3265
4504500	hydroxysteroid (17-beta) dehydrogenase 1 (HSD17B1)	3292
AJ131724	5-HYDROXYTRYPTAMINE (SEROTONIN) RECEPTOR 4	3360
13259536	INTEGRIN-BINDING SIALOPROTEIN (BONE SIALOPROTEIN, BONE SIALOPROTEIN II)	3381
D87021	IMMUNOGLOBULIN LAMBDA LOCUS	3535
4153827	INTERLEUKIN 16 (LYMPHOCYTE CHEMOATTRACTANT FACTOR)	3603
4504776	INTEGRIN, BETA 7	3695
AI332979	POTASSIUM VOLTAGE-GATED CHANNEL, SUBFAMILY G, MEMBER 1	3755
3138788	inward rectifier potassium channel Kir7.1	3769
6006027	V-HA-RAS HARVEY RAT SARCOMA VIRAL ONCOGENE HOMOLOG	3845
X07695	KERATIN 4	3851
X07695	KERATIN 4	3852
4557700	keratin 17 (KRT17)	3872
12803094	melanoma antigen family A, 9	4108
AA621558	METHIONINE-TRNA SYNTHETASE	4141
1184172	Human nucleoporin 98 (NUP98)	4298
4505244	MANNOSE RECEPTOR, C TYPE 1	4360
4505256	moesin	4478
13325067	5-METHYLTETRAHYDROFOLATE-HOMOCYSTEINE METHYLTRANSFERASE REDUCTASE	4552
BE734356	MYOSIN, LIGHT POLYPEPTIDE 6, ALKALI, SMOOTH MUSCLE AND NON-MUSCLE	4637
AJ011081	NGFI-A BINDING PROTEIN 2 (EGR1 BINDING PROTEIN 2)	4665
4099140	SIALIDASE 1 (LYSOSOMAL SIALIDASE)	4758
189179	Human factor KBF1	4790
6006027	V-HA-RAS HARVEY RAT SARCOMA VIRAL ONCOGENE HOMOLOG	4893
4826865	nuclear respiratory factor 1	4899
13569957	poly(A) binding protein, cytoplasmic 3	5042
5453859	PCTAIRE protein kinase 1	5127
AL049767	PEPTIDASE INHIBITOR 3, SKIN-DERIVED (SKALP)	5266
AA805318	PHOSPHOINOSITIDE-3-KINASE, CATALYTIC, BETA POLYPEPTIDE	5291
12620870	PHOSPHOINOSITIDE-3-KINASE, CATALYTIC, GAMMA POLYPEPTIDE	5294
4505832	polycystic kidney disease 1	5310
4506014	Protein phosphatase 1 regulatory inhibitor subunit 8	5511
12655880	PROTEIN KINASE (CAMP-DEPENDENT, CATALYTIC) INHIBITOR BETA	5570
4506118	prospero homeobox 1	5629
2039369	PHOSPHATASE AND TENSIN HOMOLOG (MUTATED IN MULTIPLE ADVANCED CANCERS 1)	5728
1407624	PROTEIN TYROSINE PHOSPHATASE, RECEPTOR TYPE, D	5789
1407624	PROTEIN TYROSINE PHOSPHATASE, RECEPTOR TYPE, D	5802
4506334	parvalbumin (PVALB)	5816
AL514445	clone BLAST regulator of G-protein signaling 4	5999
4506580	retinitis pigmentosa GTPase regulator	6103
4506648	ribosomal protein L3	6122
AL049767	SEMENOGELIN I	6406
AL049767	SEMENOGELIN II	6407
AW089415	SECRETED FRIZZLED-RELATED PROTEIN 4	6424
6677928	SH3 domain binding glutamic acid-rich protein	6450
X77737	SOLUTE CARRIER FAMILY 4, ANION EXCHANGER, MEMBER 1 (ERYTHROCYTE MEMBRANE PROTEIN BAND 3, DIEGO BLOOD GROUP)	6521
6806920	SOLUTE CARRIER FAMILY 9 (SODIUM/HYDROGEN EXCHANGER), MEMBER 3	6550
AI269290	SOLUTE CARRIER FAMILY 18 (VESICULAR MONOAMINE), MEMBER 2	6571
AI572079	SNAIL HOMOLOG 2 (DROSOPHILA)	6591
1944129	SYNTAXIN BINDING PROTEIN 2	6813
AL559478	TRANSCRIPTION FACTOR 12 (HTF4, HELIX-LOOP-HELIX TRANSCRIPTION FACTORS 4)	6938
5032162	zinc finger protein 354A	6940
X61072	T-cell receptor	6955
13278758	nuclear receptor subfamily 2, group F, member 1	7025
4507454	transferrin receptor 2	7036
4507616	troponin C type 2	7125
AL031276	TUMOR NECROSIS FACTOR RECEPTOR SUPERFAMILY, MEMBER 1B	7133
X63759	TRANSITION PROTEIN 2 (DURING HISTONE TO PROTAMINE REPLACEMENT)	7142
AK023111	TRANSLOCATED PROMOTER REGION (TO ACTIVATED MET ONCOGENE)	7175
AL023653	X-PROLYL AMINOPEPTIDASE (AMINOPEPTIDASE P) 2, MEMBRANE-BOUND	7512
4508014	zinc finger protein 205 (ZNF205)	7755
10092605	PR domain containing 2, with ZNF domain (PRDM2)	7799
441149	tissue factor pathway inhibitor-2	7980
AI438999	NUCLEAR RECEPTOR COACTIVATOR 3	8202
4502908	cytidine monophosphate-N-acetylneuraminic acid hydroxylase (CMP-N-acetylneuraminate monooxygenase) pseudogene	8418
4503414	DUAL SPECIFICITY PHOSPHATASE 11 (RNA/RNP COMPLEX 1-INTERACTING)	8446
3859945	Homo sapiens retinol dehydrogenase	8608
11321576	2'-5'-oligoadenylate synthetase-like	8638
4505312	myomesin 1, 185kDa	8736
4758983	RAB11A, member RAS oncogene family	8766
4506506	REGULATOR OF G-PROTEIN SIGNALLING 11	8786
2547129	Homo sapiens neuropilin-2(a0)	8828
BE620457	NEUROPILIN 1	8829
5174460	G PROTEIN-COUPLED RECEPTOR 109B	8843
5533374	CDC16 CELL DIVISION CYCLE 16 HOMOLOG (S. CEREVISIAE)	8881
6563201	EUKARYOTIC TRANSLATION INITIATION FACTOR 2B, SUBUNIT 4 DELTA, 67KDA	8890
4758099	CHROMOSOME X OPEN READING FRAME 1	9142
BF589679	SMALL INDUCIBLE CYTOKINE SUBFAMILY E, MEMBER 1 (ENDOTHELIAL MONOCYTE-ACTIVATING)	9255
AC002045	NUCLEAR PORE COMPLEX INTERACTING PROTEIN	9284
5902013	NUCLEAR PORE COMPLEX INTERACTING PROTEIN	9284
4758865	CHROMOSOME 5 OPEN READING FRAME 13	9315
6498406	NEUREXIN 1	9378
AL022067	ATG5 AUTOPHAGY RELATED 5 HOMOLOG (S. CEREVISIAE)	9474
4191339	MULTIPLE INOSITOL POLYPHOSPHATE HISTIDINE PHOSPHATASE, 1	9562
AF090910	PHD FINGER PROTEIN 14	9678
7662095	Homo sapiens KIAA0408 (KIAA0408)	9729
7662059	KIAA0335 gene product	9849
AK023637	ALPORT SYNDROME, MENTAL RETARDATION, MIDFACE HYPOPLASIA AND ELLIPTOCYTOSIS CHROMOSOMAL REGION, GENE 1	9949
4885440	solute carrier family 17 (sodium phosphate), member 4	10050
AA748177	TETRASPANIN 5	10098
AL551971	protein arginine methyltransferase 3	10196
5031996	proteasome (prosome, macropain) activator subunit 3 (PA28 gamma; Ki)	10197
5031560	GLYCOPROTEIN A33 (TRANSMEMBRANE)	10223
4867555_RC	p21 protein (Cdc42/Rac)-activated kinase 4	10298
5174476	tubulin, alpha 1b	10376
AL050318	MYOSIN, LIGHT POLYPEPTIDE 9, REGULATORY	10398
4079648	RAP GUANINE NUCLEOTIDE EXCHANGE FACTOR (GEF) 3	10411
4506710	ribosomal protein S27 (metallopanstimulin 1) (RPS27)	10416
7242223	FOLLISTATIN	10468
2599559	Homo sapiens basic leucine zipper protein LZIP (LZIP)	10488
BE049439	INTERFERON-INDUCED PROTEIN 44	10561
AW024335	CD27-BINDING (SIVA) PROTEIN	10572
5453845	poly(A) binding protein interacting protein 1	10605
11321623	chromosome 6 open reading frame 10	10665
5729988	corin, serine peptidase	10699
AA729218	JUMONJI, AT RICH INTERACTIVE DOMAIN 1B (RBP2-LIKE)	10765
NM_006638	RIBONUCLEASE P 40KDA SUBUNIT	10799
5730034	chemokine (C-C motif) ligand 27	10850
6650791	PEROXIREDOXIN 3	10935
8923963	PR domain containing 5	11107
5901995	DMC1 (dosage suppressor of mck1, yeast homolog)	11144
AA102574	BROMODOMAIN ADJACENT TO ZINC FINGER DOMAIN, 1A	11177
11496268	ZINC FINGER PROTEIN 277	11179
AI753792	RELATED RAS VIRAL (R-RAS) ONCOGENE HOMOLOG 2	22800
12025666	CHLORIDE CHANNEL, CALCIUM ACTIVATED, FAMILY MEMBER 4	22802
AL050318	DISCS, LARGE (DROSOPHILA) HOMOLOG-ASSOCIATED PROTEIN 4	22839
7662325	KIAA0831 (KIAA0831)	22863
7662413	inositol polyphosphate-5-phosphatase F	22876
7657268	ANDROGEN-INDUCED PROLIFERATION INHIBITOR	23047
AL117407	MITOGEN-ACTIVATED PROTEIN KINASE KINASE KINASE 7 INTERACTING PROTEIN 2	23118
AB011151	ZINC FINGER, CCHC DOMAIN CONTAINING 14	23174
AB020649	PLECKSTRIN HOMOLOGY DOMAIN CONTAINING, FAMILY M (WITH RUN DOMAIN) MEMBER 2	23207
N38985	CHROMOSOME 3 OPEN READING FRAME 63	23272
AB011095	KIAA0523 PROTEIN	23302
AW954107	MANNOSIDASE, ALPHA, CLASS 2B, MEMBER 2	23324
AK022322	ZINC FINGER, UBR1 TYPE 1	23352
NM_014285	EXOSOME COMPONENT 2	23404
BF590131	DICER1, DCR-1 HOMOLOG (DROSOPHILA)	23405
6912531	GTP binding protein 4	23560
6912347	ENDOTHELIAL DIFFERENTIATION, LYSOPHOSPHATIDIC ACID G-PROTEIN-COUPLED RECEPTOR, 7	23566
7657602	heme binding protein 2	23593
11321641	BROMODOMAIN CONTAINING 1	23774
AL080065	DKFZP564J102 PROTEIN	25854
BF674349	WW DOMAIN CONTAINING TRANSCRIPTION REGULATOR 1	25937
AW969030	REX2, RNA EXONUCLEASE 2 HOMOLOG (S. CEREVISIAE)	25996
AB037838	INHIBITOR OF BRUTON AGAMMAGLOBULINEMIA TYROSINE KINASE	25998
AI986295	ANKYRIN REPEAT DOMAIN 17	26057
7661611	hect domain and RLD 4	26091
7661595	WD repeat and SOCS box-containing 1	26118
7330338	OLFACTORY RECEPTOR, FAMILY 10, SUBFAMILY H, MEMBER 3	26532
13624328	olfactory receptor, family 2, subfamily W, member 1	26692
11990617	thiamin pyrophosphokinase 1	27010
7656921	chromatin modifying protein 2A	27243
AL049261	FGF RECEPTOR ACTIVATING PROTEIN 1	27315
D87021	IMMUNOGLOBULIN LAMBDA VARIABLE 3-10	28803
D87021	IMMUNOGLOBULIN LAMBDA VARIABLE 3-9	28804
D87021	IMMUNOGLOBULIN LAMBDA VARIABLE 2-8	28817
Z98200	OSTEOPETROSIS ASSOCIATED TRANSMEMBRANE PROTEIN 1	28962
7661753	WD repeat domain 91	29062
AU153848	RAC GTPASE ACTIVATING PROTEIN 1	29127
7019536	sorting nexin 10	29887
13383467	CD209 ANTIGEN	30835
1438934	SH3 DOMAIN PROTEIN 1B	50618
7705796	tetratricopeptide repeat domain 15	51112
10047093	heat shock 70kDa protein 14	51182
10092593	CHEMOKINE-LIKE FACTOR	51192
NM_016420 (RM)	Homo sapiens clone FLB7343 (LOC51221)	51221
7706084	golgi membrane protein 1	51280
11761635	actin-like 6B	51412
7706670	PEROXISOMAL BIOGENESIS FACTOR 5-LIKE	51555
7706512	Rap guanine nucleotide exchange factor (GEF) 6	51735
13376847	BTB (POZ) domain containing 1	53339
AK055438	TRANSMEMBRANE 6 SUPERFAMILY MEMBER 1	53346
AL023653	CHROMOSOME X OPEN READING FRAME 9	54440
BC042138	PYROGLUTAMYL-PEPTIDASE I	54858
12007483	OCIA DOMAIN CONTAINING 1	54940
8923587	CHROMOSOME 22 OPEN READING FRAME 8	55007
8923589	hect domain and RLD 6	55008
8922357	PRP38 PRE-MRNA PROCESSING FACTOR 38 (YEAST) DOMAIN CONTAINING B	55119
AL031276	KIAA0453 PROTEIN	55187
8922554	RESISTANCE TO INHIBITORS OF CHOLINESTERASE 8 HOMOLOG B (C. ELEGANS)	55188
8922678	SMU-1 SUPPRESSOR OF MEC-8 AND UNC-52 HOMOLOG (C. ELEGANS)	55234
13489082	chromosome 11 open reading frame 23 (C11orf23)	55291
8923056	leucine rich repeat containing 16A	55604
8922743	ZINC FINGER PROTEIN 701	55762
AL050318	CHROMOSOME 20 OPEN READING FRAME 24	55969
9910359	exosome component Rrp46	56915
9910497	prostate transmembrane protein, androgen induced 1	56937
AL390168	HYPOTHETICAL PROTEIN DKFZP547D104	56972
9910423	chromosome 17 open reading frame 48	56985
9966872	integrator complex subunit 12	57117
10190687	ZINC FINGER PROTEIN 287	57336
13273312	glucosidase, beta, acid 3(cytosolic)	57733
AL050219	IMMUNOGLOBULIN SUPERFAMILY, MEMBER 4B	57863
10864006	wap four-disulfide core domain 1	58189
AL050318	HYPOTHETICAL PROTEIN LOC57163	60436
11345477	small ArfGAP 1	60682
11545919	lin-7 homolog B (C. elegans)	64130
11641264	O-SIALOGLYCOPROTEIN ENDOPEPTIDASE-LIKE 1	64172
11967978	Rho-guanine nucleotide exchange factor	64283
12232464	coiled-coil domain containing 21	64793
NM_023077	CHROMOSOME 1 OPEN READING FRAME 163	65260
13129015	DET1 and DDB1 associated 1	79016
13236552	NOL12 nucleolar protein 12	79159
13236552	Nucleor protein 12	79159
AJ131724	5-HYDROXYTRYPTAMINE (SEROTONIN) RECEPTOR 4	79628
13376360	DNAJ homolog, subfamily C, member 22	79962
13376815	CXXC FINGER 4	80319
AL050318	SRC-LIKE-ADAPTOR 2	84174
13543588	TUBULIN, ALPHA, UBIQUITOUS	84790
AU154785	HYPOTHETICAL PROTEIN LOC92249	92249
BC022079	CG10806-LIKE	150159
9887325	ANGIOMOTIN	154796
AL050318	HETEROGENEOUS NUCLEAR RIBONUCLEOPROTEIN A3 PSEUDOGENE 2	170526
8980670	HYPOTHETICAL PROTEIN LOC339047	339047
AW411030	ATPASE, CLASS II, TYPE 9B	374868
AA308853	NUCLEAR PORE COMPLEX INTERACTING PROTEIN - like 2	440348
4854686_RC	est BLAST PLA2G4B phospholipase A2, group IVB (cytosolic)	100137049
BE734331	ESTs, Weakly similar to Z205_HUMAN ZINC FINGER PROTEIN 205 (H.sapiens	na
BG541830	Homo sapiens cDNA FLJ10590 fis, clone NT2RP2004392, weakly similar to MNN4 PROTEI	na

## Sheet: Chan et al 2007
gene	symbol	name
16	AARS	Alanyl tRNA synthetase
30	ACAA1	Acetyl coenzyme A acyltransferase 1
36	ACADSB	Short/branched chain acyl CoA dehydrogenase
38	ACAT1	Acetyl-CoA acetyltransferase
39	ACAT2	Acetyl-CoA acetyltransferase 2
47	ACLY	ATP citrate lyase
50	ACO2	Aconitase, mitochondrial
87	ACTN1	Actinin alpha 1
159	ADSS	Adenylosuccinate synthase
163	AP2B1	Adaptor related protein complex 2 beta 1 subunit
197	AHSG	Alpha-2-HS glycoprotein
205	AK3L1	Adenylate kinase 3-like 1
210	ALAD	Delta aminolevulinate dehydratase
213	ALB	Albumin
223	ALDH9A1	Aldehyde dehydrogenase 9
226	ALDOA	Aldolase 1
302	ANXA2	Annexin II
307	ANXA4	Annexin IV
353	APRT	Adenine phosphoribosyltransferase
355	FAS	Fas receptor
387	RHOA	RhoA
462	SERPINC1	Antithrombin III
471	ATIC	AICAR transformylase, IMP cyclohydrolase
475	ATOX1	Antioxidant protein1
493	ATP2B4	Plasma membrane Ca(2+) ATPase type 4
498	ATP5A1	ATP synthase, H+ transporting, mitochondrial F1 complex, alpha subunit 1, cardiac muscle
513	ATP5D	ATP synthase, H+ transporting, mitochondrial F1 complex, delta subunit
515	ATP5F1	ATP5F1
522	ATP5J	ATP5J
529	ATP6V1E1	ATP6V1E
581	BAX	BAX
587	BCAT2	Branched-chain aminotransferase 2
641	BLM	RecQ protein like 3
644	BLVRA	Biliverdin reductase A
682	BSG	CD147
689	BTF3	Basic transcription factor 3
694	BTG1	B cell translocation gene 1
740	MRPL49	Mitochondrial ribosomal protein L49
752	FMNL1	Formin like
781	CACNA2D1	Calcium channel, voltage dependent, alpha 2/delta subunit 1
829	CAPZA1	Capping protein, muscle Z line, alpha 1
836	CASP3	Caspase 3, apoptosis-related cysteine peptidase
867	CBL	CBL
908	CCT6A	Chaperonin containing T-complex polypeptide 1 subunit 6A
942	CD86	CD86
943	TNFRSF8	CD30
962	CD48	CD48 antigen
965	CD58	Antigen CD58
966	CD59	CD59
976	CD97	CD97 antigen
995	CDC25C	CDC25C
997	CDC34	Cell division cycle 34
1017	CDK2	Cyclin dependent kinase 2
1072	CFL1	Cofilin 1
1108	CHD4	Chromodomain helicase DNA binding protein 4
1155	TBCB	Cytoskeleton associated protein 1
1163	CKS1B	Cdc28 protein kinase 1B
1193	CLIC2	Chloride intracellular channel 2
1327	COX4I1	Cytochrome c oxidase, subunit 4, isoform 1
1347	COX7A2	Cytochrome c oxidase, subunit VIIa, polypeptide 2
1371	CPOX	Coproporphyrinogen oxidase
1376	CPT2	Carnitine palmitoyltransferase 2
1429	CRYZ	Crystallin zeta
1445	CSK	Csk
1616	DAXX	Daxx
1652	DDT	D-dopachrome tautomerase
1654	DDX3X	DDX3
1738	DLD	Pyruvate dehydrogenase component E3
1743	DLST	Dihydrolipoamide s-succinyl transferase
1802	DPH2	Diphthamide biosynthesis like protein 2
1808	DPYSL2	Collapsin response mediator protein 2
1946	EFNA5	Ephrin A5
1973	EIF4A1	EIF4A1
1982	EIF4G2	EIF4G2
1984	EIF5A	eIF5A-1
2023	ENO1	Enolase 1
2058	EPRS	Glutamyl-prolyl-tRNA synthetase
2079	ERH	ERH
2098	ESD	Esterase D
2108	ETFA	Electron transfer flavoprotein, alpha polypeptide
2109	ETFB	Electron transfer flavoprotein beta polypeptide
2110	ETFDH	Electron transfer flavoprotein dehydrogenase
2120	ETV6	ETS translocation variant 6
2194	FASN	Fatty acid synthase
2208	FCER2	CD23
2232	FDXR	Adrenodoxin reductase
2258	FGF13	Fibroblast growth factor 13
2288	FKBP4	FK506 binding protein 4
2316	FLNA	Filamin A, alpha
2593	GAMT	Guanidinoacetate N-methyltransferase
2628	GATM	AGAT
2664	GDI1	GDP dissociation inhibitor 1
2717	GLA	Galactosidase, alpha
2731	GLDC	Glycine decarboxylase
2734	GLG1	Golgi apparatus protein 1
2738	GLI4	Gli kruppel family member 4
2778	GNAS	Guanine nucleotide binding protein G(S), alpha subunit
2799	GNS	N-acetylglucosamine-6-sulfatase
2873	GPS1	G protein pathway suppressor 1
2896	GRN	Granulin
2923	PDIA3	Protein disulfide isomerase A3
2950	GSTP1	Glutathione S transferase 3
2976	GTF3C2	General transcription factor IIIC, polypeptide 2, beta 110kDa
3029	HAGH	Hydroxyacyl glutathione hydrolase
3039	HBA1	Hemoglobin alpha 1
3040	HBA2	Hemoglobin alpha 2
3059	HCLS1	Hematopoietic cell specific LYN substrate 1
3074	HEXB	Hexosaminidase B
3093	HIP2	Ubiquitin conjugating enzyme E2-25K
3113	HLA-DPA1	HLA-DPA1
3117	HLA-DQA1	Major histocompatibility complex, class II, DQ alpha-1
3146	HMGB1	High mobility group box 1
3148	HMGB2	High mobility group box 2
3182	HNRPAB	Heterogeneous nuclear ribonucleoprotein A/B
3187	HNRPH1	Heterogeneous nuclear ribonucleoprotein H1
3191	HNRPL	Heterogeneous nuclear protein L
3251	HPRT1	Hypoxanthine phosphoribosyltransferase 1
3303	HSPA1A	Heat shock 70 KD protein 1A
3304	HSPA1B	Heat shock 70 kDa protein 1B
3308	HSPA4	Heat shock 70kDa protein 4
3312	HSPA8	Heat shock 70 kDa protein 8
3329	HSPD1	Heat shock 60 KD protein 1 (chaperonin)
3418	IDH2	Isocitrate dehydrogenase 2
3419	IDH3A	Isocitrate dehydrogenase 3, alpha subunit
3550	IK	IK factor
3615	IMPDH2	IMP dehydrogenase 2
3661	IRF3	Interferon regulatory factor 3
3662	IRF4	Interferon regulatory factor 4
3663	IRF5	Interferon regulatory factor 5
3688	ITGB1	Integrin beta 1
3704	ITPA	Inosine triphosphatase
3712	IVD	Isovaleryl Coenzyme A dehydrogenase
3713	IVL	Involucrin
3827	KNG1	Kininogen
3837	KPNB1	Karyopherin beta 1
3839	KPNA3	Karyopherin alpha3
3840	KPNA4	Karyopherin alpha-4
3843	RANBP5	Karyopherin beta 3
3920	LAMP2	Lysosome associated membrane protein 2
3936	LCP1	Lymphocyte cytosolic protein 1
3937	LCP2	SLP76 tyrosine phosphoprotein
3956	LGALS1	Galectin 1
3958	LGALS3	Galectin 3
4046	LSP1	Lymphocyte specific protein
4141	MARS	Methionyl tRNA synthetase
4190	MDH1	Malate dehydrogenase soluble
4255	MGMT	Methylguanine DNA methyltransferase
4267	CD99	CD99
4285	MIPEP	Mitochondrial intermediate peptidase
4332	MNDA	Myeloid cell nuclear differentiation antigen
4351	MPI	Mannose phosphate isomerase
4357	MPST	Mercaptopyruvate sulfurtransferase
4478	MSN	Moesin
4522	MTHFD1	Methylenetetrahydrofolate dehydrogenase 1
4580	MTX1	Metaxin 1
4598	MVK	Mevalonate kinase
4670	HNRPM	Heterogeneous nuclear ribonucleoprotein M
4678	NASP	Nuclear autoantigenic sperm protein
4686	NCBP1	CBP80
4696	NDUFA3	NADH ubiquinone oxidoreductase 1 alpha subcomplex 3
4697	NDUFA4	NADH ubiquinone oxidoreductase 1, alpha subcomplex 4
4702	NDUFA8	NADH-ubiquinone oxidoreductase 19KDa subunit
4706	NDUFAB1	NADH dehydrogenase 1, alpha/beta subcomplex, 1
4713	NDUFB7	NADH dehydrogenase 1 beta subcomplex, 7
4731	NDUFV3	NADH ubiquinone oxidoreductase flavoprotein 3
4790	NFKB1	NFKB1
4791	NFKB2	Nuclear factor kappa B, subunit 2
4794	NFKBIE	NF kappa B inhibitor epsilon
4841	NONO	Non pou domain containing octamer binding protein
4943	TBC1D25	Ornithine aminotransferase like 1
5036	PA2G4	PA2G4
5049	PAFAH1B2	PAFAH beta subunit
5052	PRDX1	Peroxiredoxin 1
5073	PARN	PARN
5092	PCBD1	Pterin-4 alpha carbinolamine dehydratase
5094	PCBP2	Poly(rC) binding protein 2
5110	PCMT1	Protein carboxyl methyl transferase 1
5111	PCNA	Proliferating cell nuclear antigen
5119	CHMP1A	Metalloprotease 1
5198	PFAS	Phosphoribosylformylglycinamidine synthase
5201	PFDN1	Prefoldin 1
5217	PFN2	Profilin 2
5223	PGAM1	Phosphoglycerate mutase 1
5226	PGD	Phosphogluconate dehydrogenase
5315	PKM2	Pyruvate kinase 3
5420	PODXL	Podocalyxin like protein
5435	POLR2F	Polymerase II, RNA, subunit F
5439	POLR2J	RNA polymerase II subunit J
5476	CTSA	Cathepsin A
5494	PPM1A	Protein phosphatase 1A magnesium dependent alpha isoform
5496	PPM1G	Protein phosphatase magnesium dependent 1 gamma
5499	PPP1CA	Protein phosphatase 1, catalytic subunit, alpha isoform
5500	PPP1CB	Protein phosphatase 1 catalytic subunit beta
5510	PPP1R7	Protein phosphatase 1 regulatory subunit 7
5515	PPP2CA	Protein phosphatase 2A, catalytic subunit, alpha isoform
5518	PPP2R1A	Serine/threonine protein phosphatase 2A, 65 kDa regulatory subunit A, alpha isoform
5524	PPP2R4	Protein phosphatase 2A, regulatory subunit B prime (PR 53)
5528	PPP2R5D	Protein phosphatase 2 regulatory subunit B (B56), delta
5538	PPT1	Palmitoyl protein thioesterase 1
5582	PRKCG	Protein kinase C, gamma
5589	PRKCSH	Glucosidase II beta subunit
5591	PRKDC	DNA dependent protein kinase catalytic subunit
5605	MAP2K2	MAP2K2
5660	PSAP	Prosaposin
5682	PSMA1	Proteosome subunit alpha type 1
5686	PSMA5	Proteasome subunit alpha, type 5
5690	PSMB2	Proteasome subunit beta, type 2
5701	PSMC2	Proteasome 26S subunit, ATPase 2
5702	PSMC3	Proteasome 26S subunit, ATPase 3
5705	PSMC5	Proteasome 26S subunit ATPase 5
5706	PSMC6	Proteasome 26S subunit, ATPase, 6
5711	PSMD5	Proteasome 26S subunit, non ATPase, 5
5714	PSMD8	Proteasome 26S subunit, non ATPase 8
5720	PSME1	Proteasome (prosome, macropain) activator subunit 1 (PA28 alpha)
5725	PTBP1	Polypyrimidine tract binding protein 1
5859	QARS	Glutaminyl tRNA synthetase
5860	QDPR	Quinoid dihydropteridine reductase
5880	RAC2	Ras related C3 botulinum toxin substrate 2
5887	RAD23B	RAD23B
5902	RANBP1	Ran binding protein 1
5982	RFC2	Replication factor C, subunit 2
6050	RNH1	Placental ribonuclease inhibitor
6051	RNPEP	Arginyl aminopeptidase
6091	ROBO1	Roundabout 1
6119	RPA3	Replication protein A3, 14 kDa
6120	RPE	Ribulose 5 phosphate 3 epimerase
6122	RPL3	Ribosomal protein L3
6136	RPL12	Ribosomal protein L12
6144	RPL21	Ribosomal protein L21
6157	RPL27A	Ribosomal protein L27a
6160	RPL31	Ribosomal protein L31
6175	RPLP0	Ribosomal protein, large, P0
6181	RPLP2	Ribosomal phosphoprotein large P2
6187	RPS2	Ribosomal protein S2
6188	RPS3	Ribosomal protein S3
6189	RPS3A	Ribosomal protein S3a
6193	RPS5	Ribosomal protein S5
6202	RPS8	Ribosomal protein S8
6207	RPS13	Ribosomal protein S13
6218	RPS17	Ribosomal protein S17
6234	RPS28	Ribosomal protein S28
6241	RRM2	Ribonucleotide reductase M2 subunit
6426	SFRS1	Splicing factor, arginine/serine rich 1
6449	SGTA	SGT
6500	SKP1A	S phase kinase associated protein 1A (p19A)
6601	SMARCC2	SMARCC2
6629	SNRPB2	U2 small nuclear ribonucleoprotein B
6633	SNRPD2	Small nuclear ribonucleoprotein polypeptide D2
6642	SNX1	Sorting nexin 1
6643	SNX2	Sorting nexin 2
6647	SOD1	SOD1
6726	SRP9	Signal recognition particle, 9 KDA protein
6737	TRIM21	Tripartite motif containing protein 21
6741	SSB	Autoantigen La
6742	SSBP1	Single stranded DNA binding protein 1
6748	SSR4	Signal sequence receptor delta
6786	STIM1	Stromal interaction molecule 1
6880	TAF9	TAF9 RNA polymerase II
6902	TBCA	Tubulin-specific chaperone a
6917	TCEA1	Transcription elongation factor A, 1
6919	TCEA2	Transcription elongation factor A (SII) 2
6949	TCOF1	Treacle
7064	THOP1	Thimet oligopeptidase 1
7094	TLN1	Talin
7128	TNFAIP3	Zinc finger protein A20
7158	TP53BP1	Tumor protein p53 binding protein 1
7165	TPD52L2	Tumor protein D52 like 2
7170	TPM3	Tropomyosin 3
7178	TPT1	Tumor protein, translationally controlled 1
7185	TRAF1	TRAF1
7203	CCT3	Chaperonin containing T complex polypeptide 1, subunit 1
7277	TUBA4A	Tubulin alpha 1
7284	TUFM	TUFM
7295	TXN	Thioredoxin
7298	TYMS	Thymidylate synthetase
7318	UBE1L	Ubiquitin activating enzyme E1 like
7320	UBE2B	Ubiquitin conjugating enzyme E2B
7327	UBE2G2	Ubiquitin conjugating enzyme E2G2
7329	UBE2I	Ubiquitin conjugating enzyme E2I
7341	SUMO1	SMT3 suppressor of mif two 3 homolog 1
7358	UGDH	UDP glucose dehydrogenase
7372	UMPS	Uridine 5`-monophosphate synthase
7415	VCP	Valosin containing protein
7431	VIM	Vimentin
7511	XPNPEP1	X Prolyl aminopeptidase like
7529	YWHAB	14-3-3 Beta
7531	YWHAE	14-3-3 epsilon
7533	YWHAH	14-3-3 Eta
7534	YWHAZ	14-3-3 zeta
7536	SF1	Splicing factor 1
7555	CNBP	Zinc finger protein 9
7707	ZNF148	Zinc finger protein 148
7737	RNF113A	Zinc finger protein 183
7818	DAP3	Death associated protein 3
7840	ALMS1	ALMS1
7913	DEK	DEK Oncogene
7919	BAT1	HLA-B-associated transcript 1
7936	RDBP	NELFE
8031	NCOA4	Androgen receptor associated protein 70
8078	USP5	Ubiquitin specific protease 5
8120	AP3B2	Adaptor related protein complex 3, beta-2 subunit
8125	ANP32A	HLA DR associated protein I
8241	RBM10	RNA binding motif protein 10
8266	UBL4A	Ubiquitin like protein 4
8289	ARID1A	AT rich interactive domain 1A
8407	TAGLN2	Transgelin 2
8481	OFD1	OFD1
8531	CSDA	Cold shock domain protein A
8607	RUVBL1	RuvB like 1
8659	ALDH4A1	Pyrroline 5 carboxylate dehydrogenase, delta 1
8665	EIF3S5	EIF3S5
8678	BECN1	BECLIN 1
8721	EDF1	Multiprotein bridging factor 1
8773	SNAP23	Synaptosomal associated protein, 23 kd
8802	SUCLG1	Succinate-CoA ligase GDP forming alpha subunit
8805	TRIM24	Transcriptional intermediary factor 1, alpha
8819	SAP30	Sin3 associated polypeptide 30KD
8833	GMPS	Guanine monophosphate synthetase
8882	ZNF259	Zinc finger protein 259
8883	APPBP1	Amyloid beta precursor protein binding protein 1
8891	EIF2B3	Translation initiation factor eIF2B, gamma
8939	FUBP3	FBP3
9040	UBE2M	Ubiquitin conjugating enzyme E2M
9100	USP10	Ubiquitin specific protease 10
9114	ATP6V0D1	ATP6V0D1
9141	PDCD5	Programmed cell death 5
9183	ZW10	ZW10
9184	BUB3	Mitotic checkpoint protein BUB3
9217	VAPB	VAMP associated protein B
9295	SFRS11	Splicing factor, arginine/serine rich 11
9308	CD83	CD83
9317	PTER	Phosphotriesterase related protein
9361	LONP1	Serine protease 15
9474	ATG5	Autophagy protein 5-like
9527	GOSR1	Golgi SNAP receptor complex member 1
9532	BAG2	BCL2 associated athanogene 2
9570	GOSR2	Golgi SNAP receptor complex member 2
9601	PDIA4	ERP72
9632	SEC24C	Protein transport protein Sec24C
9669	EIF5B	Eukaryotic translation initiation factor 5B
9768	KIAA0101	KIAA0101
9774	BCLAF1	BCL2 associated transcription factor 1
9785	DHX38	DDX38
9793	CKAP5	Cytoskeleton associated protein 5
9844	ELMO1	Engulfment and cell motility 1
9868	TOMM70A	TOMM70A
9907	-	KIAA0415 protein
9918	NCAPD2	Chromosome condensation related SMC associated protein 1
9919	-	SEC16 homolog A
9939	RBM8A	RNA binding motif protein 8A
10016	PDCD6	Programmed cell death 6
10043	TOM1	TOM1
10059	DNM1L	Dynamin related protein 1
10067	SCAMP3	Secretory carrier membrane protein 3
10072	DPP3	Dipeptidyl peptidase 3
10092	ARPC5	Actin related protein 2/3 complex subunit 5
10105	PPIF	Peptidylprolyl isomerase F
10128	LRPPRC	Leucine rich PPR motif containing protein
10133	OPTN	Optineurin
10146	G3BP1	Ras-GTPase-activating protein SH3-domain-binding protein
10155	TRIM28	Transcriptional intermediary factor 1 beta
10159	ATP6AP2	Renin receptor
10189	THOC4	THO Complex subunit 4
10190	TXNDC9	Thioredoxin domain containing protein 9
10197	PSME3	Proteasome activator complex subunit 3
10200	MPHOSPH6	M phase phosphoprotein 6
10204	NUTF2	Nuclear transport factor 2
10213	PSMD14	Proteasome 26S subunit, non-ATPase, 14
10226	M6PRBP1	TIP47
10244	RABEPK	Rab9 effector p40
10318	TNIP1	TNFAIP3 interacting protein 1
10327	AKR1A1	Aldehyde reductase
10357	HMG1L1	HMG1L1
10383	TUBB2C	Tubulin, beta-2
10421	CD2BP2	CD2 antigen binding protein 2
10434	LYPLA1	Lysophospholipase I
10487	CAP1	Adenylyl cyclase-associated protein
10514	MYBBP1A	P160
10521	DDX17	DEAD (Asp-Glu-Ala-Asp) box polypeptide 17
10523	CHERP	CHERP
10528	NOL5A	NOP56
10539	TXNL2	PICOT
10549	PRDX4	Peroxiredoxin 4
10574	CCT7	Chaperonin containing T complex polypeptide 1, subunit 7
10575	CCT4	Chaperonin containing T complex polypeptide 1 subunit 4
10576	CCT2	Chaperonin containing T complex polypeptide 1, subunit 2
10614	HEXIM1	Cardiac lineage protein 1
10643	IGF2BP3	IGF II mRNA binding protein 3
10651	MTX2	Metaxin 2
10654	PMVK	Phosphomevalonate kinase
10695	TNRC5	Trinucleotide repeat containing 5
10724	MGEA5	Meningioma expressed antigen 5
10728	PTGES3	Unactive progesterone receptor 23KD
10849	CD3EAP	Antisense ERCC1
10898	CPSF4	Cleavage and polyadenylation specificity factor 4
10910	SUGT1	SUGT1
10927	SPIN1	Spindlin
10970	CKAP4	Cytoskeleton associated protein 4
10971	YWHAQ	14-3-3 theta
10980	COPS6	COP9 constitutive photomorphogenic homolog subunit 6
10989	IMMT	Mitofilin
11016	ATF7	Activating transcription factor 7
11098	PRSS23	Serine protease 23
11112	HIBADH	3-Hydroxyisobutyrate dehydrogenase
11124	FAF1	FAS associated factor 1
11140	CDC37	CDC37
11164	NUDT5	Nudix type motif 5
11196	SEC23IP	SEC23 interacting protein
11212	PROSC	PROSC
11214	AKAP13	A kinase anchoring protein 13
11252	PACSIN2	Protein kinase C and casein kinase substrate in neurons 2
11277	TREX1	Deoxyribonuclease III
11316	COPE	Coatomer protein complex, subunit epsilon
11338	U2AF2	U2AF65
22803	XRN2	5`-3` exoribonuclease 2
22839	DLGAP4	Discs large associated protein 4
22875	ENPP4	Ectonucleotide pyrophosphatase/phosphodiesterase 4
22929	SEPHS1	Selenophosphate synthetase
22930	RAB3GAP1	RAB3 GTPase activating protein
22974	TPX2	C20ORF1 protein
22985	ACIN1	ACINUS
23039	XPO7	Exportin 7
23048	FNBP1	Formin binding protein 1
23061	TBC1D9B	KIAA0676
23180	RFTN1	Raft linking protein
23203	PMPCA	Mitochondrial matrix processing protease, alpha subunit
23215	BAT2D1	BAT2 domain containing 1
23230	VPS13A	Chorein
23268	DNMBP	Dynamin binding protein
23332	CLASP1	CLIP associated protein 1
23344	FAM62A	MBC2
23367	LARP1	LARP
23386	NUDCD3	KIAA1068 protein
23394	ADNP	Activity dependent neuroprotector
23435	TARDBP	TAR DNA binding protein 43
23520	ANP32C	PP32R1
23592	LEMD3	MAN antigen 1
23593	HEBP2	Heme binding protein 2
23633	KPNA6	Importin alpha-7 subunit
23760	PITPNB	Phosphatidylinositol transfer protein, beta
24140	FTSJ1	FtsJ homolog 1
24149	ZNF318	Zinc finger protein 318
25796	PGLS	6-phosphogluconolactonase
25801	GCA	Grancalcin
25814	ATXN10	Ataxin 10
25915	C3orf60	Nuclear protein E3-3
25923	-	DKFZP564J0863 protein
25932	CLIC4	Chloride intracellular channel 4
26003	GORASP2	Golgi reassembly stacking protein 2, 55Kda
26227	PHGDH	Phosphoglycerate dehydrogenase
26519	TIMM10	TIM10
26520	TIMM9	Translocase of inner mitochondrial membrane 9
27238	GPKOW	T54 protein
27247	NFU1	HIRA interacting protein 5
27257	LSM1	LSM1
27335	EIF3S12	Eukaryotic translation initiation factor 3 subunit k
28952	CCDC22	JM1 protein
28960	DCPS	Scavenger mRNA decapping enzyme DcpS
28976	ACAD9	Acyl-CoA dehydrogenase 9
28989	C9orf32	AD-003 protein
29082	CHMP4A	Charged multivesicular body protein 4a
29920	PYCR2	Pyrroline 5 carboxylate reductase family member 2
29934	SNX12	Sorting nexin 12
29948	OSGIN1	Pregnancy induced growth inhibitor
29952	DPP7	Dipeptidylpeptidase 7
29959	NRBP1	NRBP
29979	UBQLN1	Ubiquilin 1
29995	LMCD1	LIM and cysteine rich domains 1
30001	ERO1L	ERO1-like
50808	AK3	Adenylate kinase 3 like 1
50814	NSDHL	NAD(P)H steroid dehydrogenase like protein
51056	LAP3	Leucine aminopeptidase 3
51082	POLR1D	Polymerase RNA I polypeptide D 16kDa
51123	ZNF706	HSPC038 protein
51138	COPS4	COP9 signalosome subunit 4
51225	ABI3	NESH
51236	C8orf30A	Brain protein 16
51260	CXorf26	MGC874
51295	ECSIT	Signaling intermediate in Toll pathway evolutionarily conserved
51372	CCDC72	Coiled-coil domain containing 72
51377	UCHL5	Ubiquitin thiolesterase L5
51447	IHPK2	Inositol hexaphosphate kinase 2
51497	TH1L	Negative elongation factor proteins C and D
51501	C11orf73	Chromosome 11 open reading frame 73
51534	C6orf55	C6orf55 protein
51535	PPHLN1	Periphilin 1
51540	SCLY	Selenocysteine lyase
51586	PCQAP	Positive cofactor 2 glutamine
51593	-	Arsenite resistance protein 2
51699	VPS29	Vacuolar sorting protein VPS29/PEP11
51726	DNAJB11	DNAJB11
51727	CMPK	UMP-CMP kinase
51765	-	MST4
54148	MRPL39	Mitochondrial ribosomal protein L39
54165	DCUN1D1	RP42
54205	CYCS	Cytochrome C
54433	NOLA1	Nucleolar protein family A, member 1
54440	CXorf9	SH3 protein expressed in lymphocytes
54469	ZFAND6	Zinc finger A20 domain containing 3
54583	EGLN1	HIF prolyl hydroxylase 2
54732	TMED9	HSGP25L2G
54737	-	M phase phosphoprotein, mpp8
54749	EPDR1	Ependymin related protein 1
54788	DNAJB12	DnaJ (Hsp40) homolog, subfamily B, member 12
54820	NDE1	NUDE1
54853	WDR55	WD repeat domain 55
54888	NSUN2	NOL1/NOP2/Sun domain family, member 2
54931	RG9MTD1	HNYA
54940	OCIAD1	OCIA domain containing 1
54994	C20orf11	C20orf11 protein
55148	C14orf130	C14orf130 protein
55233	MOBK1B	Mob4B protein
55256	ADI1	MTCBP1
55270	NUDT15	Nudix type motif 15
55347	ABHD10	Abhydrolase domain containing 10
55425	KIAA1704	KIAA1704 protein
55526	DHTKD1	Dehydrogenase E1 and transketolase domain containing 1
55573	CDV3	CDV3 homolog
55611	OTUB1	OTUBAIN 1
55750	AGK	MuLK
55754	TMEM30A	Transmembrane protein 30A
55775	TDP1	Tyrosyl DNA phosphodiesterase 1
55872	PBK	PDZ binding kinase
55971	BAIAP2L1	Insulin receptor tyrosine kinase substrate
56915	EXOSC5	Ribosomal RNA processing protein 46
56954	NIT2	Nitrilase family, member 2
57048	PLSCR3	Phospholipid scramblase 3
57326	PBXIP1	Pre-B-cell leukemia transcription factor interacting protein 1
57410	SCYL1	SCY1 like 1
57470	LRRC47	Leucine rich repeat containing 47
57510	XPO5	Exportin 5
57514	-	CdGAP
57650	KIAA1524	KIAA1524
57707	KIAA1609	KIAA1609 protein
57804	POLD4	DNA polymerase delta subunit 4
58476	TP53INP2	Tumor protein p53 inducible nuclear protein 2
58513	EPS15L1	EPS15R
59286	UBL5	Ubiquitin like 5
60490	PPCDC	Phosphopantothenoylcysteine decarboxylase
60491	NIF3L1	NIF3L1
63967	CLSPN	Claspin
64225	ARL6IP2	ADP ribosylation factor like 6 interacting protein 2
64928	MRPL14	Mitochondrial ribosomal protein L14
64946	CENPH	Centromere protein H
65057	ACD	TPP1
65264	UBE2Z	Ubiquitin-conjugating enzyme E2Z
79002	C19orf43	Chromosome 19 open reading frame 43
79005	SCNM1	Sodium channel modifier 1
79026	AHNAK	AHNAK nucleoprotein (desmoyokin)
79050	NOC4L	Nucleolar complex associated 4 homolog
79077	-	XTP3 transactivated protein A
79078	C1orf50	Chromosome 1 open reading frame 50
79140	CCDC28B	Coiled-coil domain containing 28B
79763	ISOC2	Isochorismatase domain containing 2
79868	CXorf45	FLJ23018
79886	C9orf82	Chromosome 9 open reading frame 82 protein
79983	POF1B	Premature ovarian failure 1B
80011	-	NIP30
80017	C14orf159	C14orf159 protein
80185	C8orf41	Chromosome 8 open reading frame 41
80223	RAB11FIP1	Rab-coupling protein
80255	SLC35F5	Solute carrier family 35, member F5
80777	CYB5B	Outer mitochondrial membrane cytochrome b5
80851	SH3BP5L	SH3-binding domain protein 5-like
81542	TXNDC1	Thioredoxin domain containing protein 1
81857	MED25	Mediator of RNA polymerase II transcription subunit 25 homolog
81873	ARPC5L	Actin related protein 2/3 complex subunit 5 like
83442	SH3BGRL3	SH3 domain binding glutamic acid rich protein like 3
83874	TBC1D10A	TBC1 domain family member 10A
83988	NCALD	Neurocalcin delta
84056	KATNAL1	Katanin p60 subunit A like 1
84245	-	Hypothetical protein MGC3207
84300	C6orf125	C6orf125 protein
84326	-	Chromosome 16 open reading frame 13
84681	HINT2	Histidine triad nucleotide binding protein 2
84844	PHF5A	PHD finger protein 5A
85451	UNK	Zinc finger CCCH-type containing 5
89941	RHOT2	Mitochondrial Rho 2
90324	CCDC97	Coiled-coil domain containing 97
90809	TMEM55B	Chromosome 14 open reading frame 9
92241	RCSD1	Protein kinase substrate MK2S4
92259	MRPS36	Mitochondrial ribosomal protein S36
93587	RG9MTD2	RNA (guanine-9-) methyltransferase domain containing 2
94056	SYAP1	Synapse associated protein 1
112942	CCDC104	Coiled-coil domain containing 104
113246	C12orf57	Gene rich cluster C10
113791	-	HGFL protein
114815	SORCS1	VPS10 domain containing receptor SorCS1
115361	GBP4	Guanylate binding protein 4
115362	GBP5	Guanylate binding protein 5
116541	MRPL54	Mitochondrial ribosomal protein L54
118426	LOH12CR1	Loss of heterozygosity 12 chromosomal region 1
124790	HEXIM2	Hexamthylene bis-acetamide inducible 2
126074	C19orf39	Chromosome 19 open reading frame 39
126299	ZNF428	Zinc finger protein 428
126961	HIST2H3C	Histone 2 H3c
128240	APOA1BP	Apolipoprotein A-I binding protein
128866	CHMP4B	C20orf178 protein
131096	KCNH8	Potassium voltage-gated channel, subfamily H, member 8
132789	GNPDA2	Glucosamine 6 phosphate deaminase 2
134637	DEADC1	Deaminase domain containing 1
135114	HINT3	Histidine triad nucleotide binding protein 3
136319	MTPN	Myotrophin
140462	ASB9	Ankyrin repeat and SOCS box containing 9
140803	TRPM6	Transient receptor potential cation channel, subfamily M, member 6
147011	-	MGC39650
150275	CCDC117	Coiled-coil domain containing 117
152137	CCDC50	Chromosome 3 open reading frame 6
152185	CCDC52	Coiled-coil domain containing 52
201626	-	2 Prime phosphodiesterase
221477	C6orf89	Chromosome 6 open reading frame 89
221927	C7orf27	Chromosome 7 open reading frame 27
257106	ARHGAP30	Rho GTPase activating protein 30
283871	-	Hypothetical protein LOC283871
284114	TMEM102	Transmembrane protein 102
285148	IAH1	Isoamyl acetate-hydrolyzing esterase 1 homolog
342132	ZNF774	MGC75360 protein
345651	-	Similar to RIKEN cDNA 4732495G21 gene
347862	PDDC1	Parkinson disease 7 domain containing 1
348180	-	Hypothetical protein LOC348180
374407	DNAJB13	Testis spermatogenesis apoptosis related protein 6
387522	-	Ubiquitin conjugating enzyme E2 Kua-UEV
388722	C1orf53	Chromosome 1 open reading frame 53
391356	-	Similar to CG14903-PA
553115	PEF1	PEFLIN
100129685		ribosomal protein L21 pseudogene 125
100130561		HMGB1L10 Gene pseudogen
100130562		ribosomal protein S2 pseudogene 5
100133583		LOC100133583
100272147	MTCP1NB	mature T-cell proliferation 1 neighbor
119358	NULL	LOC119358
143244	EIF5AL1	eukaryotic translation initiation factor 5A-like 1
283373	ANKRD52	ankyrin repeat domain 52
333932	HIST2H3A	histone cluster 2, H3a
375690
376475
387753	RPL21P97	ribosomal protein L21 pseudogene 97
388076	RPS8P10	ribosomal protein S8 pseudogene 10
388621	RPL21P20	ribosomal protein L21 pseudogene 20
389787		similar to tumor protein, translationally-controlled 1
389842	LOC389842	similar to RAN binding protein 1
439992	RPS3AP5	ribosomal protein S3A pseudogene 5
440575	RPL21P29	ribosomal protein L21 pseudogene 29
440589	RPS2P8	ribosomal protein S2 pseudogene 8
4513	MT-CO2	mitochondrially encoded cytochrome c oxidase II
645619	AK3L2	adenylate kinase 3-like 2
646875	RPL12P2	ribosomal protein L12 pseudogene 2
653156	RPL21P53	ribosomal protein L21 pseudogene 53
653604	HIST2H3D	histone cluster 2, H3d
653665	RPL21P93	ribosomal protein L21 pseudogene 93
727815
7280	TUBB2A	tubulin, beta 2A
728782	RPL21P134	ribosomal protein L21 pseudogene 134
729020	hCG_2024410
729402	RPL21P16	ribosomal protein L21 pseudogene 16
729964
729973	LOC729973	hypothetical LOC729973
9683	N4BP1	NEDD4 binding protein 1

## Sheet: Ringrose et al
symbol	gene	name
PPIB	5479	Peptidyl prolyl isomerase B
SSBP1	6742	Single stranded DNA binding protein 1
ACTB	60	Actin beta
HSD17B10	3028	Hydroxyacyl CoA dehydrogenase, type II
SOD2	6648	SOD2
ECHS1	1892	Enoyl CoA hydratase 1
ERP29	10961	Endoplasmic reticulum protein 29
BAG2	9532	BCL2 associated athanogene 2
PRDX3	10935	Peroxiredoxin 3
PSMB4	5692	Proteasome subunit, beta type, 4
PHB	5245	Prohibitin
NP	4860	Nucleoside phosphorylase
ATP5H	10476	ATP synthase H+ transporting mitochondrial F0 complex subunit d
ARHGDIB	397	RHO GDP dissociation inhibitor beta
YWHAE	7531	14-3-3 epsilon
C1QBP	708	Complement component C1q binding protein
MAPRE1	22919	Microtubule associated protein, RP/EB family, member 1
YWHAQ	10971	14-3-3 theta
YWHAG	7532	14-3-3 gamma
YWHAZ	7534	14-3-3 zeta
TPI1	7167	Triosephosphate isomerase 1
PGAM1	5223	Phosphoglycerate mutase 1
HNRPA1	3178	Heterogenous nuclear ribonucleoprotein A1
VDAC1	7416	VDAC1
MDH2	4191	Malate dehydrogenase mitochondrial
ALDOA	226	Aldolase 1
HADHB	3032	Hydroxyacyl dehydrogenase, subunit B
GOT2	2806	Glutamate oxaloacetate transaminase, mitochondrial
HADHA	3030	Mitochondrial trifunctional protein, alpha subunit
SHMT2	6472	Serine hydroxymethyl transferase, mitochondrial
ATP5A1	498	ATP synthase, H+ transporting, mitochondrial F1 complex, alpha subunit 1, cardiac muscle
GPI	2821	Phosphohexose isomerase
CS	1431	Citrate synthase
FH	2271	Fumarase
ANXA11	311	Annexin A11
VDAC2	7417	Voltage dependent anion selective channel protein 2
CAP1	10487	Adenylyl cyclase-associated protein
ACO2	50	Aconitase, mitochondrial
CFL1	1072	Cofilin 1
TUFM	7284	TUFM
DLD	1738	Pyruvate dehydrogenase component E3
MCCC2	64087	Methylcrotonoyl-Coenzyme A carboxylase 2, beta
UGP2	7360	UDP glucose pyrophosphorylase 2
TRAP1	10131	Heat shock protein, 75 kDa
SDHA	6389	Succinate dehydrogenase 2, flavoprotein subunit
VIL2	7430	Ezrin
AHCY	191	S adenosylhomocysteine hydrolase
OXCT1	5019	3-oxoacid CoA transferase
RUVBL1	8607	RuvB like 1
OAT	4942	Ornithine aminotransferase
IDH3A	3419	Isocitrate dehydrogenase 3, alpha subunit
HSP90B1	7184	Tumor rejection antigen 1
HSPA5	3309	BIP
P4HB	5034	Protein disulfide isomerase
ATP5B	506	ATP synthase, beta
PDIA6	10130	Protein disulfide isomerase P5
HSPD1	3329	Heat shock 60 KD protein 1 (chaperonin)
LCP1	3936	Lymphocyte cytosolic protein 1
HSPA4	3308	Heat shock 70kDa protein 4
ACTN1	87	Actinin alpha 1
GANAB	23193	Alpha glucosidase II alpha subunit
NDUFS1	4719	NADH ubiquinone oxidoreductase Fe-S protein 1
HNRPK	3190	Heterogeneous nuclear ribonucleoprotein K
TUBA1B	10376	Tubulin, alpha, ubiquitous
AHSA1	10598	AHSA1
UQCRC1	7384	Cytochrome bc1
PSMD13	5719	Proteasome 26S subunit, non-ATPase, 13
PDHB	5162	Pyruvate dehydrogenase, beta polypeptide
HMOX2	3163	Heme oxygenase 2
PDIA3	2923	Protein disulfide isomerase A3
DLST	1743	Dihydrolipoamide s-succinyl transferase
PAK2	5062	PAK2
HSP90AB1	3326	HSP90B
HNRPH1	3187	Heterogeneous nuclear ribonucleoprotein H1
FABP5	2171	Fatty acid binding protein 5
PRDX4	10549	Peroxiredoxin 4
NDUFS3	4722	NADH-ubiquinone oxidoreductase Fe-S protein 3
RPS5	6193	Ribosomal protein S5
ETFB	2109	Electron transfer flavoprotein beta polypeptide
PDIA4	9601	ERP72
BDH1	622	3-Hydroxybutyrate dehydrogenase, type 1
RUVBL2	10856	RuvB like 2
BAT1	7919	HLA-B-associated transcript 1
HSPA9	3313	Mortalin 2
ANXA6	309	Annexin VI

## Sheet: Chan et al 2009
ipi	symbol	gene	name
IPI00017704	COTL1	23406	Coactosin like 1
IPI00003817	ARHGDIB	397	RHO GDP dissociation inhibitor beta
IPI00219153	RPL22	6146	Ribosomal protein L22
IPI00215914	ARF1	375	ADP ribosylation factor 1
IPI00746205	PSME2	5721	Proteasome activator complex subunit 2
IPI00018146	YWHAQ	10971	14-3-3 theta
IPI00739915	LOC643224	643224
IPI00007750	TUBA4A	7277	Tubulin alpha 1
IPI00021439	ACTB	60	Actin beta
IPI00815642	TMSB4X	7114	Thymosin, beta-4
IPI00000816	YWHAE	7531	14-3-3 epsilon
IPI00303318	FAM49B	51571	Protein FAM49B
IPI00027240	GNG5	2787	Guanine nucleotide binding protein, gamma 5
IPI00290566	TCP1	6950	T Complex 1
IPI00793443	IPO5	3843
IPI00102069	EIF3M	10480
IPI00026970	SUPT16H	11198	FACTp140
IPI00855846	C6orf115	58527	C6orf115 protein
IPI00005154	SSRP1	6749	Structure specific recognition protein 1
IPI00297579	CBX3	11335	Chromobox homolog 3
IPI00555956	PSMB4	5692	Proteasome subunit, beta type, 4
IPI00027627	TNFAIP8	25816	Tumor necrosis factor alpha induced protein 8
IPI00005087	TMOD3	29766	Tropomodulin 3
IPI00219217	LDHB	3945	Lactate dehydrogenase B
IPI00009634	SQRDL	58472	Sulfide quinone reductase like
IPI00017672	NP	4860	Nucleoside phosphorylase
IPI00553185	CCT3	7203	Chaperonin containing T complex polypeptide 1, subunit 1
IPI00027444	SERPINB1	1992	Serpin B1
IPI00746165	WDR1	9948	WD repeat protein 1
IPI00010779	TPM4	7171	Tropomyosin 4
IPI00000875	EEF1G	1937	Eukaryotic translation elongation factor 1 gamma
IPI00220642	YWHAG	7532	14-3-3 gamma
IPI00396435	DHX15	1665	DDX15
IPI00329801	ANXA5	308	Annexin AV
IPI00719752	EIF3B	8662
IPI00784115	MYCBPAP	84073	AMAP 1
IPI00301364	SKP1	6500
IPI00646899	RPL10	6134	Ribosomal protein L10
IPI00796462	RAN	5901	RAN, member RAS oncogene family
IPI00291005	MDH1	4190	Malate dehydrogenase soluble
IPI00718888	PRPS2	5634	Phosphoribosyl pyrophosphate synthetase II
IPI00003949	UBE2N	7334	Ubiquitin conjugating enzyme E2N
IPI00221226	ANXA6	309	Annexin VI
IPI00025202	FMNL1	752	Formin like
IPI00218918	ANXA1	301	Annexin I
IPI00025491	EIF4A1	1973	EIF4A1
IPI00455757	LOC390876	390876
IPI00028004	PSMB3	5691	Proteasome subunit beta, type 3
IPI00302927	CCT4	10575	Chaperonin containing T complex polypeptide 1 subunit 4
IPI00013485	RPS2	6187	Ribosomal protein S2
IPI00008274	CAP1	10487	Adenylyl cyclase-associated protein
IPI00011253	RPS3	6188	Ribosomal protein S3
IPI00646632	CNDP2	55748	Glutamate carboxypeptidase-like protein 1
IPI00183526	NCL	4691	Nucleolin
IPI00019755	GSTO1	9446	Glutathione S transferase omega 1
IPI00029623	PSMA6	5687	Proteosome subunit alpha type 6
IPI00007188	SLC25A5	292	Solute carrier family 25 (mitochondrial carrier; adenine nucleotide translocator), member 5
IPI00027252	PHB2	11331	Prohibitin 2
IPI00029012	EIF3A	8661
IPI00009790	PFKP	5214	Phosphofructokinase platelet type
IPI00013068	EIF3E	3646
IPI00450472	UBE2I	7329	Ubiquitin conjugating enzyme E2I
IPI00021840	RPS6	6194	Ribosomal protein S6
IPI00033130	SAE1	10055	SUMO1 activating enzyme subunit 1
IPI00333776	NRCAM	4897	NRCAM
IPI00012079	EIF4B	1975	Eukaryotic translation initiation factor 4B
IPI00011488	STK4	6789	STE20 like kinase MST1
IPI00026156	HCLS1	3059	Hematopoietic cell specific LYN substrate 1
IPI00807625	FNBP1	23048	Formin binding protein 1
IPI00429191	ETF1	2107	Eukaryotic translation termination factor 1
IPI00014053	TOMM40	10452	Translocase of outer mitochondrial membrane 40
IPI00015602	TOMM70A	9868	TOMM70A
IPI00016862	GSR	2936	Glutathione reductase
IPI00022744	CSE1L	1434	Chromosome segregation 1like protein
IPI00026670	TCEB2	6923	Transcription elongation factor B, 2
IPI00013939	RPA2	6118	Replication protein A2, 32 kDa
IPI00783097	GARS	2617	Glycyl tRNA synthetase
IPI00744692	TALDO1	6888	Transaldolase 1
IPI00240675	PDCD4	27250	Programmed cell death 4
IPI00026268	GNB1	2782	Guanine nucleotide binding protein, beta 1
IPI00216951	DARS	1615	Aspartyl-tRNA synthetase
IPI00179964	PTBP1	5725	Polypyrimidine tract binding protein 1
IPI00075248	CALM2	805	Calmodulin 2
IPI00374975	PGAM4	441531	Phosphoglycerate mutase family 4
IPI00011770	NDUFA4	4697	NADH ubiquinone oxidoreductase 1, alpha subcomplex 4
IPI00031820	FARSA	2193	Phenylalanyl-tRNA synthetase alpha chain
IPI00024915	PRDX5	25824	Peroxiredoxin 5
IPI00746655	FAM62A	23344	MBC2
IPI00472442	PSMA1	5682	Proteosome subunit alpha type 1
IPI00412579	RPL10A	4736	Ribosomal protein L10a
IPI00797126	NACA	4666	Nascent polypeptide associated complex, alpha polypeptide
IPI00790262	TTLL3	26140	Tubulin tyrosine ligase-like family, member 3
IPI00007847	UBE2V1	7335	Ubiquitin conjugating enzyme E2 variant 1
IPI00654777	EIF3F	8665
IPI00021926	PSMC6	5706	Proteasome 26S subunit, ATPase, 6
IPI00784366	AP2B1	163	Adaptor related protein complex 2 beta 1 subunit
IPI00022145	NUCKS1	64710	Nuclear ubiquitous casein kinase and cyclin dependent kinase substrate
IPI00550917	TWF2	11344	A6RP
IPI00218782	CAPZB	832	F actin capping protein beta subunit
IPI00604590	NME2	4831	Nucleoside diphosphate kinase B
IPI00015954	SAR1A	56681	SARA1
IPI00419249	PSMA3	5684	Proteasome subunit, alpha type 3
IPI00017339	SF3B4	10262	Splicing factor 3B subunit 4
IPI00010860	PSMD9	5715	Proteasome 26S subunit, non-ATPase, 9
IPI00005737	SURF4	6836	Surfeit 4
IPI00105598	PSMD11	5717	Proteasome 26S subunit, non-ATPase, 11
IPI00024719	HAT1	8520	Histone acetyltransferase 1
IPI00784614	2010-09-09	10801	Septin 9
IPI00010270	RAC2	5880	Ras related C3 botulinum toxin substrate 2
IPI00334775	HSP90AB1	3326	HSP90B
IPI00032561	CAB39	51719	Calcium binding protein 39
IPI00306708	PBK	55872	PDZ binding kinase
IPI00026665	QARS	5859	Glutaminyl tRNA synthetase
IPI00644127	IARS	3376	Isoleucyl tRNA synthetase
IPI00646493	COPA	1314	Coatomer protein complex, subunit alpha
IPI00465233	EIF3L	51386
IPI00784414	STAT3	6774	STAT3
IPI00032406	DNAJA2	10294	HIRA interacting protein 4
IPI00182533	RPL28	6158	Ribosomal protein L28
IPI00219077	LTA4H	4048	Leukotriene A4 hydrolase
IPI00017763	NAP1L4	4676	Nucleosome assembly protein 1 like 4
IPI00025086	COX5A	9377	Cytochrome c oxidase, subunit Va
IPI00290460	EIF3G	8666
IPI00010863	ATOX1	475	Antioxidant protein1
IPI00418169	ANXA2	302	Annexin II
IPI00293867	DDT	1652	D-dopachrome tautomerase
IPI00028006	PSMB2	5690	Proteasome subunit beta, type 2
IPI00010402	SH3BGRL3	83442	SH3 domain binding glutamic acid rich protein like 3
IPI00646839	EIF3C	8663
IPI00449049	PARP1	142	ADP ribosyl transferase
IPI00792837	ZNF207	7756	Zinc finger protein 207
IPI00642126	KIAA1618	57714	KIAA1618 protein
IPI00000787	PSMB9	5698	Proteasome subunit, beta type, 9
IPI00004860	RARS	5917	Arginyl-tRNA synthetase
IPI00783982	COPG	22820	Coatomer protein complex, subunit gamma 1
IPI00219445	PSME3	10197	Proteasome activator complex subunit 3
IPI00299608	PSMD1	5707	Proteasome 26S subunit, non ATPase 1
IPI00219005	FKBP4	2288	FK506 binding protein 4
IPI00478231	RHOA	387	RhoA
IPI00000494	RPL5	6125	Ribosomal protein L5
IPI00027442	AARS	16	Alanyl tRNA synthetase
IPI00478810	RPS10	6204	Ribosomal protein S10
IPI00794659	RPS20	6224	Ribosomal protein S20
IPI00184330	MCM2	4171	MCM2 minichromosome maintenance deficient 2, mitotin
IPI00010157	MAT2A	4144	Methionine adenosyltransferase 2 alpha
IPI00006158	LRMP	4033	JAW1
IPI00020906	IMPA1	3612	Myo-inositol monophosphatase 1
IPI00003479	MAPK1	5594	ERK2
IPI00514127	HDGF	3068	Hepatoma derived growth factor
IPI00021785	COX5B	1329	Cytochrome c oxidase, subunit 5b
IPI00029266	SNRPE	6635	Small nuclear ribonucleoprotein polypeptide E
IPI00024664	USP5	8078	Ubiquitin specific protease 5
IPI00010414	PDLIM1	9124	PDZ and LIM domain 1
IPI00002203	BCCIP	56647	BRCA2 and CDKN1A interacting protein
IPI00017342	RHOG	391	Ras homolog gene family, member G (rho G)
IPI00022462	TFRC	7037	Transferrin receptor
IPI00007423	ANP32B	10541	APRIL
IPI00219025	GLRX	2745	Glutaredoxin
IPI00179953	NASP	4678	Nuclear autoantigenic sperm protein
IPI00023919	PSMC5	5705	Proteasome 26S subunit ATPase 5
IPI00101968	DBNL	28988	HIP55
IPI00011603	PSMD3	5709	Proteasome 26S subunit, non ATPase 3
