# Supplementary material for: GPS-Prot: A web-based visualization platform for integrating host-pathogen interaction data
Source: BMC Bioinformatics. 2011 Jul 22;12:298. doi: 10.1186/1471-2105-12-298 (PMC3213248; doi:10.1186/1471-2105-12-298)
Supplement: Additional file 3 — Dataset of 222 human complexes derived from CORUM by clustering and details of manual refinement of complexes. [file 1471-2105-12-298-S3.XLS]

## Sheet: manual refinement
Complex id	Subunits
Large Drosha Complex
113	DHX15
	DDX3X
	DDX17
	HNRPDL
	TAF15
	RNASEN
	FUS
	HNRPUL1
	DDX1
	EWSR1
	DGCR8
	TARDBP
	SRPK1
	ILF2
	HNRNPU
	ILF3
	HNRNPH1
	HNRNPM
	RALY
Trex complex
219	THOC1
	THOC2
	THOC3
	THOC4
	THOC5
	THOC6
	THOC7
	BAT1
SF3B complex
220	SF3B14
	SF3B1
	SF3B2
	SF3B3
	SF3B4
	PHF5A
	SF3B5
	DDX42
mRNA decay complex
147	XRN2
	XRN1
	UPF2
	UPF3B
	PARN
	UPF1
	DCP2
ARF-MULE complex	NPM1
	HUWE1
	CDKN2A
NONO complex
217	DDX5
	SNRPA
	NONO
	SFPQ
SF3A complex
221	SF31A
	SF3A2
	SF3A3
LSM complex
80	LSM1
	LSM2
	LSM3
	LSM4
	LSM5
	LSM6
	LSM7
	LSM8
PTEF-B complex
	CDK9
	CCNT1

## Sheet: Complexes
id	units	name	gene	fullname
0	7	SNAP25	6616	Synaptosomal associated protein 25Kd
0	7	STX1A	6804	Syntaxin 1A
0	7	STX3	6809	Syntaxin 3A
0	7	VAMP2	6844	Synaptobrevin 2
0	7	CPLX1	10815	Complexin 1
0	7	CPLX4	339302	Complexin 4
0	7	CPLX3	594855	Complexin 3
1	3	GLE1	2733	NULL
1	3	NUP155	9631	NUP155
1	3	NUPL2	11097	NUPL2
2	3	SUCLG2	8801	Succinyl CoA synthetase, beta G chain
2	3	SUCLG1	8802	Succinate-CoA ligase GDP forming alpha subunit
2	3	SUCLA2	8803	Succinyl CoA synthetase, beta A chain
3	11	BRPF1	7862	Bromodomain and PHD finger containing 1
3	11	MYST3	7994	MYST histone acetyltransferase (monocytic leukemia) 3
3	11	PHF16	9767	PHD finger protein 16
3	11	MYST2	11143	MYST histone acetyltransferase 2
3	11	PHF15	23338	PHD finger protein 15
3	11	MYST4	23522	MORF
3	11	BRD1	23774	Bromodomain containing 1
3	11	BRPF3	27154	Bromodomain and PHD finger containing, 3
3	11	ING4	51147	Inhibitor of growth 4
3	11	PHF17	79960	PHD finger protein 17
3	11	ING5	84289	Inhibitor of growth family, member 5
4	4	TRIP4	9325	Thyroid hormone receptor interactor 4
4	4	ASCC3	10973	Helicase ATP binding 1
4	4	ASCC1	51008	Activating signal cointegrator 1 complex subunit 1
4	4	ASCC2	84164	ASC 1 complex subunit p100
5	6	HDAC1	3065	Histone deacetylase 1
5	6	HDAC2	3066	Histone deacetylase 2
5	6	RBBP4	5928	Retinoblastoma binding protein 4
5	6	RBBP7	5931	Retinoblastoma binding protein 7
5	6	SAP30	8819	Sin3 associated polypeptide 30KD
5	6	SIN3A	25942	SIN3A
6	5	LMO2	4005	LIM domain only 2
6	5	NHLH2	4808	Nescient helix loop helix 2
6	5	TAL1	6886	T cell acute lymphocytic leukemia 1
6	5	LDB1	8861	LIM domain binding 1
6	5	BEX2	84707	Brain expressed X linked 2
7	4	AP4M1	9179	Adaptor related protein complex 4, mu 1 subunit
7	4	AP4B1	10717	Adapter related protein complex 4 beta 1 subunit
7	4	AP4S1	11154	Adapter related protein complex 4 sigma 1 subunit
7	4	AP4E1	23431	Adapter related protein complex 4 epsilon 1 subunit
8	4	MLLT1	4298	Myeloid/lymphoid or mixed-lineage leukemia translocated to, 1
8	4	PBRM1	55193	NULL
8	4	ARID1B	57492	ARID1B
8	4	ARID2	196528	AT rich interactive domain 2 ARID RFX like
9	7	BSG	682	CD147
9	7	PSEN1	5663	Presenilin 1
9	7	PSEN2	5664	Presenilin 2
9	7	NCSTN	23385	Nicastrin
9	7	APH1A	51107	APH1A
9	7	PSENEN	55851	Presenilin enhancer protein 2
9	7	APH1B	83464	APH1B
10	4	ARRB2	409	Beta arrestin 2
10	4	MAP3K5	4217	ASK1
10	4	MAPK10	5602	Mitogen-activated protein kinase 10
10	4	MAP2K4	6416	MAP2K4
11	37	PSMA1	5682	Proteosome subunit alpha type 1
11	37	PSMA2	5683	Proteasome subunit alpha type 2
11	37	PSMA3	5684	Proteasome subunit, alpha type 3
11	37	PSMA4	5685	Proteasome subunit, alpha type 4
11	37	PSMA5	5686	Proteasome subunit alpha, type 5
11	37	PSMA6	5687	Proteosome subunit alpha type 6
11	37	PSMA7	5688	Proteasome subunit, alpha type, 7
11	37	PSMB1	5689	Proteasome subunit beta, type 1
11	37	PSMB2	5690	Proteasome subunit beta, type 2
11	37	PSMB3	5691	Proteasome subunit beta, type 3
11	37	PSMB4	5692	Proteasome subunit, beta type, 4
11	37	PSMB5	5693	Proteasome subunit beta, type 5
11	37	PSMB6	5694	Proteasome subunit beta type 6
11	37	PSMB7	5695	Proteasome subunit beta type 7
11	37	PSMC1	5700	Proteasome 26S subunit, ATPase 1
11	37	PSMC2	5701	Proteasome 26S subunit, ATPase 2
11	37	PSMC3	5702	Proteasome 26S subunit, ATPase 3
11	37	PSMC4	5704	Proteasome 26S subunit ATPase 4
11	37	PSMC5	5705	Proteasome 26S subunit ATPase 5
11	37	PSMC6	5706	Proteasome 26S subunit, ATPase, 6
11	37	PSMD1	5707	Proteasome 26S subunit, non ATPase 1
11	37	PSMD2	5708	Proteasome 26S subunit, non ATPase, 2
11	37	PSMD3	5709	Proteasome 26S subunit, non ATPase 3
11	37	PSMD4	5710	Proteasome 26S subunit, non ATPase, 4
11	37	PSMD5	5711	Proteasome 26S subunit, non ATPase, 5
11	37	PSMD7	5713	Proteasome 26S subunit, non ATPase 7
11	37	PSMD8	5714	Proteasome 26S subunit, non ATPase 8
11	37	PSMD9	5715	Proteasome 26S subunit, non-ATPase, 9
11	37	PSMD10	5716	Gankyrin
11	37	PSMD11	5717	Proteasome 26S subunit, non-ATPase, 11
11	37	PSMD12	5718	Proteasome 26S subunit, non ATPase, 12
11	37	PSMD13	5719	Proteasome 26S subunit, non-ATPase, 13
11	37	PSME1	5720	Proteasome (prosome, macropain) activator subunit 1 (PA28 alpha)
11	37	PSME2	5721	Proteasome activator complex subunit 2
11	37	PSMD6	9861	Proteasome regulatory particle subunit p44S10
11	37	PSME3	10197	Proteasome activator complex subunit 3
11	37	PSMD14	10213	Proteasome 26S subunit, non-ATPase, 14
12	3	IGHM	3507	Immunoglobulin mu
12	3	IGLL1	3543	CD179b
12	3	VPREB1	7441	PreB lymphocyte gene 1
13	5	RAD51C	5889	RAD51C
13	5	RAD51L1	5890	RAD51B
13	5	RAD51L3	5892	DNA repair protein RAD51 homolog 4
13	5	XRCC2	7516	XRCC2
13	5	XRCC3	7517	XRCC3
14	10	POP7	10248	Ribonuclease P, 20-KD subunit
14	10	RPP30	10556	RPP30
14	10	RPP38	10557	RNaseP protein p38
14	10	POP4	10775	Ribonuclease P, 29 KD
14	10	RPP40	10799	RPP40
14	10	POP1	10940	POP1
14	10	RPP14	11102	Ribonuclease P/MRP 14kDa subunit
14	10	POP5	51367	Processing of precursor 5, ribonuclease P/MRP subunit
14	10	RPP25	54913	Ribonuclease P 25kDa subunit
14	10	RPP21	79897	Ribonuclease P 21kDa subunit
15	3	RPA1	6117	Replication factor A protein 1
15	3	RPA2	6118	Replication protein A2, 32 kDa
15	3	RPA3	6119	Replication protein A3, 14 kDa
16	112	CDC5L	988	CDC5
16	112	CIRBP	1153	Cold inducible RNA binding protein
16	112	DHX8	1659	DDX8
16	112	IK	3550	IK factor
16	112	Magoh	4116	MAGOH
16	112	MFAP1	4236	Microfibrillar associated protein 1
16	112	MOV10	4343	Moloney leukemia virus 10
16	112	NCBP1	4686	CBP80
16	112	PLRG1	5356	Pleotropic regulator 1
16	112	PPM1G	5496	Protein phosphatase magnesium dependent 1 gamma
16	112	SFRS1	6426	Splicing factor, arginine/serine rich 1
16	112	SFRS2	6427	Splicing factor, arginine/serine rich 2
16	112	Sfrs3	6428	SRP20
16	112	SFRS4	6429	Splicing factor, arginine/serine-rich 4
16	112	SFRS5	6430	Splicing factor arginine/serine rich 5
16	112	SFRS6	6431	Splicing factor, arginine/serine-rich 6
16	112	SFRS7	6432	Splicing factor, arginine/serine-rich 7,35kDa
16	112	SFRS10	6434	Arginine/serine-rich splicing factor 10
16	112	SNRP70	6625	Small nuclear ribonucleoprotein 70 kD
16	112	SNRPA1	6627	U2A prime
16	112	SNRPB	6628	SNRPB
16	112	SNRPB2	6629	U2 small nuclear ribonucleoprotein B
16	112	SNRPC	6631	U1 snRNP protein C
16	112	Snrpd1	6632	Small nuclear ribonucleoprotein polypeptide D1
16	112	Snrpd2	6633	Small nuclear ribonucleoprotein polypeptide D2
16	112	Snrpd3	6634	Small nuclear ribonucleoprotein polypeptide D3
16	112	Snrpe	6635	Small nuclear ribonucleoprotein polypeptide E
16	112	Snrpf	6636	Small nuclear ribonucleoprotein polypeptide F
16	112	Snrpg	6637	Small nuclear ribonucleoprotein polypeptide G
16	112	SF1	7536	Splicing factor 1
16	112	ZNF207	7756	Zinc finger protein 207
16	112	DGCR14	8220	DGCR14
16	112	DHX16	8449	DDX16
16	112	PRPF18	8559	Pre mRNA splicing factor 18
16	112	SFRS9	8683	SRp30c
16	112	BUD31	8896	G10 Maternal transcript
16	112	PRPF4B	8899	PRP4 pre-mRNA processing factor 4 homolog B
16	112	SART1	9092	SART1
16	112	PRPF4	9128	U4/U6 small nuclear ribonucleoprotein Prp4
16	112	PRPF3	9129	HPRP3P
16	112	SFRS11	9295	Splicing factor, arginine/serine rich 11
16	112	EFTUD2	9343	U5 snRNP-specific protein, 116 kD
16	112	WDR57	9410	Splicing factor, 38 kDa
16	112	DDX23	9416	DDX23
16	112	RBM39	9584	Splicing factor HCC1
16	112	WTAP	9589	Wilms tumor 1 associated protein
16	112	AQR	9716	Aquarius homolog
16	112	EIF4A3	9775	DDX48
16	112	DHX38	9785	DDX38
16	112	DDX46	9879	DDX46
16	112	RBM8A	9939	RNA binding motif protein 8A
16	112	SRRM1	10250	Serine arginine repetitive matrix protein 1
16	112	SMNDC1	10285	SMN related protein
16	112	BCAS2	10286	Breast carcinoma amplified sequence 2
16	112	CD2BP2	10421	CD2 antigen binding protein 2
16	112	PPIE	10450	Peptidylprolyl isomerase E
16	112	PPIH	10465	Peptidyl prolyl isomerase H
16	112	SLU7	10569	Step II splicing factor SLU7
16	112	PRPF8	10594	PRPF8
16	112	IGF2BP3	10643	IGF II mRNA binding protein 3
16	112	USP39	10713	Ubiquitin specific protease 39
16	112	Txnl4a	10907	Thioredoxin like 4A
16	112	TCERG1	10915	Transcription elongation regulator 1
16	112	RNPS1	10921	RNA binding protein S1, serine-rich domain
16	112	NUDT21	11051	Cleavage and polyadenylation specificity factor 5
16	112	CPSF6	11052	Cleavage and polyadenylation specificity factor 6
16	112	DNAJC8	22826	DnaJ homolog subfamily C, member 8
16	112	PUF60	22827	NULL
16	112	NCBP2	22916	Nuclear cap binding protein 2
16	112	SNW1	22938	Skip
16	112	ACIN1	22985	ACINUS
16	112	SPEN	23013	SHARP
16	112	ASCC3L1	23020	U5 200kD
16	112	PPWD1	23398	Peptidylprolyl isomerase domain and WD repeat containing 1
16	112	SKIV2L2	23517	Superkiller viralicidic activity 2 like 2
16	112	SRRM2	23524	SRRM2
16	112	PPIL2	23759	Peptidylprolyl cis trans isomerase like 2
16	112	TFIP11	24144	Tuftelin interacting protein 11
16	112	PRPF6	24148	C20orf14 protein
16	112	SYF2	25949	SYF2 homolog, RNA splicing factor
16	112	KIAA1429	25962	KIAA1429
16	112	PRPF31	26121	PRPF31
16	112	PABPC1	26986	Polyadenylate binding protein 1
16	112	HTATSF1	27336	TATSF1
16	112	PRPF19	27339	Nuclear matrix protein 200
16	112	C16orf80	29105	Transcription factor IIB
16	112	CRNKL1	51340	CRNKL1
16	112	CDC40	51362	Pre mRNA splicing factor PRP17
16	112	DDX41	51428	DDX41
16	112	CWC15	51503	NULL
16	112	ARS2	51593	arsenate resistance protein 2
16	112	PPIL1	51645	Peptidyl prolyl isomerase like 1
16	112	WBP11	51729	WW domain binding protein 11
16	112	CROP	51747	cispltin resistance-associated overexpressed protein
16	112	CRKRS	51755	CDC2 related protein kinase 7
16	112	PPIL3	53938	Peptidylprolyl isomerase (cyclophilin)-like 3
16	112	SMU1	55234	BWD
16	112	PRPF40A	55660	PRP40 pre-mRNA processing factor 40 homolog A
16	112	RBM22	55696	RBM22
16	112	CTNNBL1	56259	Catenin beta like 1
16	112	XAB2	56949	XPA binding protein 2
16	112	ISY1	57461	KIAA1160 protein
16	112	NCM	57703	NULL
16	112	C19orf29	58509	Chromosome 19 open reading frame 29
16	112	RBM25	58517	RNA binding motif protein 25
16	112	RBM15	64783	RNA binding motif protein 15
16	112	C19orf43	79002	Chromosome 19 open reading frame 43
16	112	BUD13	84811	BUD13 homolog
16	112	RBM17	84991	Splicing factor, 45 kd
16	112	GCFC	94104	NULL
16	112	SR140	23350	U2-associated protein SR140
16	112	FNBP3	55660
17	7	GTF2I	2969	General transcription factor 2 I
17	7	ZMYM2	7750	Zinc finger protein 198
17	7	ZMYM3	9203	Zinc finger protein 261
17	7	AOF2	23028	BHC110
17	7	RCOR1	23186	REST corepressor
17	7	GSE1	23199	Genetic suppressor element 1
17	7	PHF21A	51317	BHC80
18	3	ERH	2079	ERH
18	3	STK38	11329	Serine/threonine protein kinase 38
18	3	WDR77	79084	Methylosome protein 50
19	4	WHSC2	7469	Wolf-Hirschhorn syndrome candidate 2
19	4	RDBP	7936	NELFE
19	4	NELFB	25920	Negative elongation factor B
19	4	TH1L	51497	Negative elongation factor proteins C and D
20	3	GAB1	2549	GRB2 associated binding protein 1
20	3	RET	5979	RET
20	3	SHC3	53358	SHC transforming protein 3
21	9	TCEB1	6921	Transcription elongation factor B, 1
21	9	TCEB2	6923	Transcription elongation factor B, 2
21	9	CUL5	8065	Cullin 5
21	9	RNF7	9616	Ring finger protein 7
21	9	ASB1	51665	ASB1
21	9	ASB2	51676	ASB2
21	9	ASB6	140459	Ankyrin repeat and SOCS box-containing 6
21	9	ASB7	140460	Ankyrin repeat and SOCS box-containing 7
21	9	ASB12	142689	Ankyrin repeat and SOCS box containing 12
22	3	CCNE1	898	Cyclin E1
22	3	CDKN1B	1027	Cyclin dependent kinase inhibitor 1B
22	3	CKS1B	1163	Cdc28 protein kinase 1B
23	4	BUB1B	701	Mitotic checkpoint kinase MAD3L
23	4	CDC20	991	Cell cycle protein CDC20
23	4	MAD2L1	4085	MAD2 mitotic arrest deficient like 1
23	4	BUB3	9184	Mitotic checkpoint protein BUB3
24	2	MYH10	4628	Myosin heavy chain, nonmuscle type B
24	2	TLE1	7088	TLE1
25	5	GPAA1	8733	Glycosylphosphatidylinositol anchor attachment protein 1
25	5	PIGK	10026	GPI anchor transamidase
25	5	PIGT	51604	Phosphatidylinositol glycan, class T
25	5	PIGS	94005	Phosphatidylinositol glycan class S
25	5	PIGU	128869	Cell division cycle 91 like 1 protein
26	3	RXRB	6257	Retinoid X receptor, beta
26	3	VDR	7421	Vitamin D (1,25- dihydroxyvitamin D3) receptor
26	3	ACAD8	27034	Acyl-coenzyme A dehydrogenase 8
27	4	IKBKAP	8518	IKAP
27	4	ELP4	26610	C11orf19 protein
27	4	ELP3	55140	Elongation protein 3
27	4	ELP2	55250	NULL
28	7	DNM1	1759	Dynamin 1
28	7	PFN2	5217	Profilin 2
28	7	SYN1	6853	Synapsin I
28	7	SYN2	6854	Synapsin II
28	7	ROCK2	9475	ROCK2
28	7	NCKAP1	10787	NCK associated protein 1
28	7	CYFIP1	23191	Cytoplasmic FMR1 interacting protein 1
29	5	MYH9	4627	Myosin heavy chain 9, nonmuscle
29	5	MYL6	4637	Myosin light polypeptide 6
29	5	WAS	7454	Wiskott-aldrich syndrome protein
29	5	WIPF1	7456	WASP interacting protein
29	5	MRLC2	29895
30	3	CUL7	9820	Cullin 7
30	3	GLMN	11146	Glomulin, FKBP associated protein
30	3	FBXW8	26259	F-box and WD-40 domain protein 8
31	6	ITGB3BP	23421	NRIF3
31	6	CENPQ	55166	C6orf139 protein
31	6	CENPN	55839	Uncharacterized bone marrow protein BM039
31	6	CENPT	80152	NULL
31	6	APITD1	378708	Apoptosis-inducing, TAF9-like domain 1
31	6	CENPP	401541	Centromere protein P
32	15	LIG1	3978	LIG1 DNA ligase I
32	15	PCNA	5111	Proliferating cell nuclear antigen
32	15	POLA1	5422	DNA Polymerase, alpha
32	15	POLD1	5424	DNA polymerase, delta
32	15	POLD2	5425	DNA polymerase delta subunit 2
32	15	POLE	5426	DNA polymerase epsilon, catalytic subunit A
32	15	POLE2	5427	DNA polymerase epsilon subunit B
32	15	PRIM1	5557	DNA primase small subunit
32	15	PRIM2	5558	NULL
32	15	RFC1	5981	Replication factor C1
32	15	POLD3	10714	DNA polymerase delta subunit 3
32	15	POLA2	23649	DNA polymerase subunit B
32	15	POLE3	54107	DNA polymerase epsilon subunit 3
32	15	POLE4	56655	DNA polymerase epsilon p12 subunit
32	15	POLD4	57804	DNA polymerase delta subunit 4
33	13	EIF3E	3646	NULL
33	13	EIF3A	8661	NULL
33	13	EIF3B	8662	NULL
33	13	EIF3C	8663	NULL
33	13	EIF3D	8664	NULL
33	13	EIF3F	8665	NULL
33	13	EIF3G	8666	NULL
33	13	EIF3H	8667	NULL
33	13	EIF3I	8668	NULL
33	13	EIF3J	8669	NULL
33	13	EIF3M	10480	NULL
33	13	EIF3K	27335	NULL
33	13	EIF3EIP	51386	NULL
34	9	SMARCA2	6595	SMARCA2
34	9	SMARCA4	6597	SMARCA4
34	9	SMARCB1	6598	SWI/SNF related, matrix associated, actin dependent regulator of chromatin, subfamily b, member 1
34	9	SMARCC1	6599	SMARCC1
34	9	SMARCC2	6601	SMARCC2
34	9	SMARCD1	6602	SWI/SNF related, matrix associated, actin dependent regulator of chromatin, subfamily d, member 1
34	9	SMARCD2	6603	SMARCD2
34	9	SMARCE1	6605	SMARCE1
34	9	ARID1A	8289	AT rich interactive domain 1A
35	5	CHUK	1147	IKK alpha
35	5	IKBKB	3551	IKK beta
35	5	TROVE2	6738	60 kDa Ro protein
35	5	IKBKG	8517	Inhibitor of kappa light polypeptide gene enhancer in B-cells, kinase gamma
35	5	NCOA2	10499	TIF2
36	3	FCGR1A	2209	Fc gamma RI
36	3	PLCG2	5336	PLC, gamma 2
36	3	SYK	6850	SYK
37	3	GUCY1A2	2977	Guanylate cyclase 1 soluble alpha 2
37	3	GUCY1A3	2982	Guanylate cyclase 1 soluble alpha-3
37	3	GUCY1B3	2983	Guanylyl cyclase 1, soluble beta-3
38	13	CTBP1	1487	C-terminal binding protein 1
38	13	CTBP2	1488	C terminal binding protein 2
38	13	RREB1	6239	RREB1
38	13	ZEB1	6935	Transcription factor 8
38	13	ZNF217	7764	Zinc finger protein 217
38	13	CBX4	8535	PC2
38	13	CDYL	9425	Chromodomain Y-like protein
38	13	ZNF516	9658	Zinc finger protein 516
38	13	ZEB2	9839	SMAD interacting protein 1
38	13	EHMT2	10919	G9A histone methyltransferase
38	13	RCOR3	55758	REST corepressor 3
38	13	EHMT1	79813	Euchromatic histone methyltransferase 1
38	13	LCOR	84458	LCOR
39	3	NTRK1	4914	Tyrosine kinase receptor A
39	3	RGS19	10287	Regulator of G protein signaling 19
39	3	GIPC1	10755	GIPC PDZ domain containing family, member 1
40	3	SPTLC2	9517	Serine palmitoyltransferase 2
40	3	SPTLC1	10558	Serine palmitoyltransferase, long chain base subunit 1
40	3	SPTLC3	55304	C20orf38 protein
41	4	FYB	2533	FYB
41	4	BCL10	8915	BCL10
41	4	MALT1	10892	Mucosa associated lymphoid tissue lymphoma translocation protein 1
41	4	CARD11	84433	Caspase recruitment domain protein 11
42	5	SEPT7	989	Cell division cycle 10
42	5	SEPT2	4735	Septin 2
42	5	SEPT9	10801	Septin 9
42	5	SEPT8	23176	Septin 8
42	5	SEPT11	55752	Septin 11
43	18	AP3S1	1176	Clathrin adaptor complex AP3, sigma 3A subunit
43	18	BLOC1S1	2647	GCN5 like protein 1
43	18	AP3B2	8120	Adaptor related protein complex 3, beta-2 subunit
43	18	AP3B1	8546	Beta adaptin 3A
43	18	AP3D1	8943	Adaptin, delta
43	18	AP3S2	10239	Clathrin adaptor complex AP3, sigma 3B subunit
43	18	AP3M2	10947	Adaptor related protein complex 3 mu 2 subunit
43	18	HPS5	11234	Hermansky Pudlak syndrome 5 protein
43	18	SNAPAP	23557	SNARE associated protein
43	18	PLDN	26258	Pallidin homolog
43	18	AP3M1	26985	Adaptor related protein complex 3 mu 1 subunit
43	18	CNO	55330	Cappuccino
43	18	MUTED	63915	MUTED
43	18	HPS6	79803	Hermansky Pudlak syndrome 6 protein
43	18	DTNBP1	84062	Dysbindin
43	18	HPS3	84343	Hermansky Pudlak syndrome 3 protein
43	18	BLOC1S2	282991	Biogenesis of lysosome related organelles complex 1 subunit 2
43	18	BLOC1S3	388552	BLOS3
44	4	ERCC1	2067	ERCC1
44	4	ERCC4	2072	ERCC4
44	4	RAD52	5893	RAD52
44	4	XPA	7507	Xeroderma pigmentosum group A complementing protein
45	5	LIG3	3980	DNA Ligase III
45	5	POLB	5423	DNA polymerase beta
45	5	PDXK	8566	Pyridoxal kinase
45	5	NEIL1	79661	Endonuclease VIII like 1
45	5	NEIL2	252969	Endonuclease VIII like 2
46	4	RFC2	5982	Replication factor C, subunit 2
46	4	RFC3	5983	Replication factor C, subunit 3
46	4	RFC4	5984	Replication factor C4
46	4	RFC5	5985	Replication factor C (activator 1) 5, 36.5kDa
47	3	CD81	975	CD81 antigen
47	3	GNB2	2783	Guanine nucleotide binding protein beta polypeptide 2
47	3	GPR56	9289	G protein coupled receptor 56
48	11	DARS	1615	Aspartyl-tRNA synthetase
48	11	EPRS	2058	Glutamyl-prolyl-tRNA synthetase
48	11	IARS	3376	Isoleucyl tRNA synthetase
48	11	KARS	3735	Lysyl tRNA synthetase
48	11	MARS	4141	Methionyl tRNA synthetase
48	11	QARS	5859	Glutaminyl tRNA synthetase
48	11	RARS	5917	Arginyl-tRNA synthetase
48	11	JTV1	7965	Multisynthetase complex auxiliary component p38
48	11	SCYE1	9255	Endothelial monocyte activating polypeptide 2
48	11	EEF1E1	9521	Eukaryotic translation elongation factor 1 epsilon 1
48	11	LARS	51520	Leucyl tRNA synthetase
49	3	PRKAR2B	5577	Protein kinase, cAMP dependent, regulatory, type II, beta
49	3	AKAP1	8165	A kinase (PRKA) anchor protein 1
49	3	MYCBP	26292	Myc binding protein
50	3	RBBP5	5929	Retinoblastoma binding protein 5
50	3	ASH2L	9070	ASH2 like
50	3	WDR5	11091	WD repeat domain 5
51	8	MPDZ	8777	Multiple PDZ domain protein
51	8	INADL	10207	PATJ
51	8	AMOTL2	51421	Angiomotin like 2
51	8	ARHGAP17	55114	Rho GTPase activating protein 17
51	8	MPP5	64398	Membrane protein, palmitoylated 5
51	8	MPP7	143098	MPP7
51	8	AMOT	154796	Angiomotin
51	8	AMOTL1	154810	Angiomotin like 1
52	3	PFDN2	5202	Prefoldin 2
52	3	RMP	8725	NULL
52	3	STAP1	26228	NULL
53	3	INSR	3643	Insulin receptor
53	3	IRS1	3667	IRS 1
53	3	KHDRBS1	10657	Sam68
54	5	SNAPC1	6617	SNAP43
54	5	SNAPC2	6618	SNAP45
54	5	SNAPC3	6619	SNAP50
54	5	SNAPC4	6621	SNAP190
54	5	SNAPC5	10302	SNAP19
55	15	VPS72	6944	TCFL1
55	15	YEATS4	8089	Glioma amplified sequence 41
55	15	RUVBL1	8607	RuvB like 1
55	15	MORF4L2	9643	Mortality factor 4 like 2
55	15	HTATIP	10524	HIV-1 Tat interacting protein, 60kDa
55	15	RUVBL2	10856	RuvB like 2
55	15	BRD8	10902	Bromodomain containing 8
55	15	MORF4L1	10933	Mortality factor 4 like protein 1
55	15	EPC2	26122	Enhancer of polycomb homolog 2
55	15	ING3	54556	Inhibitor of growth family member 3
55	15	MRGBP	55257	NULL
55	15	DMAP1	55929	DMAP1
55	15	EP400	57634	E1A binding protein p400
55	15	C1orf149	64769	Sarcoma antigen NY-SAR-91
55	15	EPC1	80314	EPC1
56	3	BMP2	650	Bone morphogenetic protein 2
56	3	BMP4	652	Bone morphogenetic protein 4
56	3	BMPR1A	657	BMP receptor, type IA
57	3	PAX6	5080	Paired box gene 6
57	3	POU5F1	5460	2009-10-04
57	3	SOX2	6657	SRY box 2
58	3	IGF1	3479	Insulin like growth factor I
58	3	IGFALS	3483	Insulin like growth factor binding protein, acid labile subunit
58	3	IGFBP3	3486	IGF binding protein 3
59	5	CTR9	9646	SH2 domain binding protein 1
59	5	PD2	54623	RNA polymerase II-associated factor 1 homolog
59	5	CDC73	79577	Parafibromin
59	5	WDR61	80349	Recombination protein REC14
59	5	LEO1	123169	Senescence downregulated leo1 like
61	4	APEX1	328	Apex nuclease
61	4	HIF1A	3091	Hypoxia inducible factor 1 alpha subunit
61	4	CITED1	4435	Melanocyte-specific protein 1
61	4	STAT3	6774	STAT3
62	9	ACTN4	81	Actinin alpha 4
62	9	HSP90AB1	3326	HSP90B
62	9	ITGB2	3689	Integrin beta 2
62	9	LAMA3	3909	Laminin alpha 3 subunit
62	9	MPP3	4356	Membrane protein, palmitoylated 3
62	9	P2rx7	5027	Purinergic receptor P2X, ligand gated ion channel, 7
62	9	PI4KA	5297	NULL
62	9	PTPRB	5787	Receptor type protein tyrosine phosphatase beta
62	9	SVIL	6840	Supervillin
63	11	CLNS1A	1207	CLNS1A
63	11	SMN1	6606	Survival of motor neuron 1, telomeric
63	11	SNRPN	6638	Small nuclear ribonucleoprotein polypeptide N
63	11	SIP1	8487	Survival of motor neuron protein interacting protein 1
63	11	STRAP	11171	serine/threonine kinase receptor associated protein
63	11	DDX20	11218	DDX20
63	11	GEMIN5	25929	Gemin 5
63	11	GEMIN4	50628	Gemin 4
63	11	GEMIN8	54960	FLJ20514
63	11	GEMIN7	79760	Gemin 7
63	11	GEMIN6	79833	Gemin 6
64	3	APBA1	320	MINT1
64	3	CASK	8573	CASK
64	3	LIN7C	55327	Veli3
65	3	NFKB1	4790	NFKB1
65	3	POU2F1	5451	Octamer binding transcription factor 1
65	3	POU2F2	5452	Octamer binding transcription factor 2
66	10	DYNC1H1	1778	Dynein, cytoplasmic, heavy polypeptide 1
66	10	PPP1CA	5499	Protein phosphatase 1, catalytic subunit, alpha isoform
66	10	PRKDC	5591	DNA dependent protein kinase catalytic subunit
66	10	TCF4	6925	Transcription factor 4
66	10	TOP2A	7153	DNA topoisomerase II alpha
66	10	PPM1D	8493	Protein phosphatase 2C delta isoform
66	10	BZW1	9689	Basic leucine zipper and W2 domains 1
66	10	SFI1	9814	SFI1
66	10	GCN1L1	10985	GCN1 general control of amino acid synthesis 1 like 1
66	10	RBM16	22828	RNA binding motif protein 16
67	5	SGCA	6442	Adhalin
67	5	SGCB	6443	Sarcoglycan, beta
67	5	SGCD	6444	Sarcoglycan, delta
67	5	SGCG	6445	Gamma sarcoglycan
67	5	SSPN	8082	Sarcospan
68	3	UBE2E1	7324	Ubiquitin conjugating enzyme E2E1
68	3	RNF40	9810	Ring finger protein 40
68	3	RNF20	56254	RING finger protein 20
69	4	EZH2	2146	EZH2 protein
69	4	EED	8726	Embryonic ectoderm development
69	4	SUZ12	23512	Polycomb protein SUZ12
69	4	AEBP2	121536	AE binding protein 2
70	7	TERF1	7013	Telomeric repeat binding factor NIMA-interacting 1
70	7	TERF2	7014	Telomeric repeat binding factor 2
70	7	TNKS	8658	Tankyrase 1
70	7	POT1	25913	Protection of telomeres 1
70	7	TINF2	26277	TERF1 interacting nuclear factor 2
70	7	TERF2IP	54386	TERF2IP
70	7	ACD	65057	TPP1
71	3	CHRNA4	1137	Cholinergic receptor, neuronal nicotinic, alpha polypeptide 4
71	3	CHRNB2	1141	Cholinergic receptor, neuronal nicotinic, beta polypeptide 2
71	3	VSNL1	7447	Visinin like 1
72	4	DDX6	1656	DDX6
72	4	EDC4	23644	Autoantigen RCD8
72	4	DCP1A	55802	SMAD4 interacting transcription factor
72	4	EDC3	80153	Enhancer of mRNA decapping 3 homolog
73	3	CTNNB1	1499	Catenin beta
73	3	GSK3B	2932	Glycogen synthase kinase 3 beta
73	3	PPP2R5A	5525	Protein phosphatase 2, regulatory subunit B (B56), alpha
74	3	TNFRSF19	55504	Tumor necrosis factor receptor superfamily, member 19
74	3	RTN4R	65078	Reticulon 4 receptor
74	3	LINGO1	84894	Leucine rich repeat neuronal 6A
75	7	MICA	4276	MHC class I polypeptide-related sequence A
75	7	MICB	4277	MICB
75	7	HCST	10870	DAP10
75	7	KLRK1	22914	Killer cell lectin like receptor subfamily K member 1
75	7	ULBP3	79465	UL16 binding protein 3
75	7	ULBP2	80328	UL16 binding protein 2
75	7	ULBP1	80329	UL16 binding protein 1
76	10	CHMP1A	5119	Metalloprotease 1
76	10	CHMP2B	25978	DKFZP564O123 protein
76	10	CHMP2A	27243	BC2
76	10	CHMP4A	29082	Charged multivesicular body protein 4a
76	10	CHMP5	51510	SNF7 domain containing 2
76	10	VPS24	51652	Vacuolar protein sorting 24
76	10	CHMP1B	57132	CHMP1.5 protein
76	10	CHMP6	79643	Chromatin modifying protein 6
76	10	CHMP4C	92421	Chromatin modifying protein 4C
76	10	CHMP4B	128866	C20orf178 protein
77	6	MCM2	4171	MCM2 minichromosome maintenance deficient 2, mitotin
77	6	MCM3	4172	MCM3
77	6	MCM4	4173	DNA replication licensing factor MCM4
77	6	MCM5	4174	MCM5
77	6	MCM6	4175	MCM6
77	6	MCM7	4176	MCM7
78	3	E2F4	1874	E2F transcription factor 4
78	3	E2F5	1875	E2F transcription factor 5
78	3	RBL1	5933	Retinoblastoma like 1
79	4	HUS1	3364	HUS1
79	4	RAD1	5810	Cell cycle checkpoint protein Hrad1
79	4	RAD9A	5883	RAD9
79	4	RAD17	5884	RAD17
80	8	LSM6	11157	LSM6
80	8	LSM5	23658	LSM5
80	8	LSM4	25804	LSM4
80	8	LSM1	27257	LSM1
80	8	LSM3	27258	LSM3
80	8	LSM7	51690	LSM7
80	8	LSM8	51691	LSM8
80	8	LSM2	57819	LSM2
81	6	EP300	2033	E1A binding protein p300
81	6	RBPJ	3516	J kappa-recombination signal binding protein
81	6	NOTCH1	4851	Notch 1
81	6	SUPT6H	6830	SPT6
81	6	MAML1	9794	Mastermind like 1
81	6	SKIP	22938	NULL
82	44	MT-ND1	4535	NULL
82	44	MT-ND2	4536	NULL
82	44	MT-ND3	4537	NULL
82	44	MT-ND4L	4539	NULL
82	44	MT-ND5	4540	NULL
82	44	MT-ND6	4541	NULL
82	44	NDUFA1	4694	NADH-ubiquinone oxidoreductase 1 alpha subcomplex 1
82	44	NDUFA2	4695	NADH dehydrogenase 1 alpha subcomplex, 2
82	44	NDUFA3	4696	NADH ubiquinone oxidoreductase 1 alpha subcomplex 3
82	44	NDUFA4	4697	NADH ubiquinone oxidoreductase 1, alpha subcomplex 4
82	44	NDUFA5	4698	NADH Ubiquinone oxidoreductase subunit B13
82	44	NDUFA6	4700	NADH dehydrogenase 1 alpha subcomplex, 6
82	44	NDUFA7	4701	NADH dehydrogenase 1 alpha subcomplex, 7
82	44	NDUFA8	4702	NADH-ubiquinone oxidoreductase 19KDa subunit
82	44	NDUFA9	4704	NADH ubiquinone oxidoreductase 1, alpha subcomplex 9
82	44	NDUFA10	4705	NADH dehydrogenase 1 alpha subcomplex, 10
82	44	NDUFAB1	4706	NADH dehydrogenase 1, alpha/beta subcomplex, 1
82	44	NDUFB1	4707	NADH dehydrogenase 1 beta subcomplex, 1
82	44	NDUFB2	4708	NADH dehydrogenase 1 beta subcomplex, 2
82	44	NDUFB3	4709	NADH dehydrogenase 1 beta subcomplex, 3
82	44	NDUFB4	4710	NADH dehydrogenase 1 beta subcomplex, 4
82	44	NDUFB5	4711	NADH dehydrogenase 1 beta subcomplex, 5
82	44	NDUFB6	4712	NADH-ubiquinone oxidoreductase B17 subunit
82	44	NDUFB7	4713	NADH dehydrogenase 1 beta subcomplex, 7
82	44	NDUFB8	4714	NADH dehydrogenase 1 beta subcomplex, 8
82	44	NDUFB9	4715	NADH ubiquinone oxidoreductase B22 subunit
82	44	NDUFB10	4716	NADH dehydrogenase 1 beta subcomplex, 10
82	44	NDUFC1	4717	NADH dehydrogenase 1, subcomplex unknown, 1
82	44	NDUFC2	4718	NADH dehydrogenase 1, subcomplex unknown, 2
82	44	NDUFS1	4719	NADH ubiquinone oxidoreductase Fe-S protein 1
82	44	NDUFS2	4720	NADH-ubiquinone oxidoreductase Fe-S protein 2
82	44	NDUFS3	4722	NADH-ubiquinone oxidoreductase Fe-S protein 3
82	44	NDUFV1	4723	NADH ubiquinone oxidoreductase flavoprotein 1
82	44	NDUFS4	4724	NADH-ubiquinone oxidoreductase Fe-S protein 4
82	44	NDUFS5	4725	NADH-ubiquinone oxidoreductase Fe-S protein 5
82	44	NDUFS6	4726	NADH-ubiquinone oxidoreductase Fe-S protein 6
82	44	NDUFS8	4728	NADH ubiquinone oxidoreductase Fe S protein 8
82	44	NDUFV2	4729	NADH ubiquinone oxidoreductase flavoprotein 2
82	44	NDUFV3	4731	NADH ubiquinone oxidoreductase flavoprotein 3
82	44	NDUFA13	51079	Cell death regulatory protein GRIM 19
82	44	NDUFB11	54539	Neuronal protein 17.3
82	44	NDUFA12	55967	NADH-ubiquinone oxidoreductase subunit B17.2
82	44	NDUFA11	126328	NADH dehydrogenase 1 alpha subcomplex, 11
82	44	NDUFS7	374291	NADH ubiquinone oxidoreductase Fe S protein 7
83	4	PIGA	5277	Phosphatidylinositol N-acetylglucosaminyltransferase subunit A
83	4	PIGC	5279	Phosphatidylinositol N acetylglucosaminyltransferase subunit C
83	4	PIGH	5283	Phosphatidylinositol glycan, class H
83	4	PIGQ	9091	Phosphatidylinositol glycan class Q
84	3	MPHOSPH10	10199	MPP10
84	3	IMP3	55272	Mitochondrial ribosomal protein S4
84	3	IMP4	92856	U3 snoRNP protein 4 homolog
85	4	SERPIND1	3053	Heparin cofactor II
85	4	MEN1	4221	Menin
85	4	DPY30	84661	NULL
85	4	WBP7	9757
86	5	MKLN1	4289	Muskelin
86	5	RANBP9	10048	RAN binding protein 9
86	5	MAEA	10296	Macrophage erythroblast attacher
86	5	ARMC8	25852	Armadillo repeat containing 8
86	5	RMND5A	64795	Required for meiotic nuclear division 5 homolog A
87	16	GCN5L2	2648	GCN5L2
87	16	ATXN7	6314	Ataxin 7
87	16	TADA2L	6871	Transcriptional adaptor 2 alpha
87	16	TAF2	6873	TAFII150
87	16	TAF4	6874	TBP associated factor 4
87	16	TAF5	6877	TATA box binding protein associated factor 2D
87	16	TAF7	6879	Transcription initiation factor TFIID 55 kDa subunit
87	16	TAF10	6881	TAF10 RNA polymerase II TATA box binding protein TBP-associated factor 30 kD
87	16	TAF13	6884	Transcription initiation factor TFIID subunit 13
87	16	SUPT3H	8464	SUPT3H
87	16	SUPT7L	9913	SPTF associated factor 65 gamma
87	16	TADA3L	10474	ADA3
87	16	TAF6L	10629	TAF6 like RNA polymerase II
87	16	TAF5L	27097	TAF5-like RNA polymerase II, p300/CBP-associated factor (PCAF)-associated factor, 65kDa
87	16	TAF9B	51616	TAF9L
87	16	TADA1L	117143	SPT3 associated factor 42
88	4	CCNH	902	Cyclin H
88	4	CDK7	1022	Cyclin dependent kinase 7
88	4	MNAT1	4331	MAT1
88	4	GTF2H5	404672	GTF2H5
89	10	NASP	4678	Nuclear autoantigenic sperm protein
89	10	ST13	6767	Hsc70 interacting protein
89	10	HIRA	7290	HIRA
89	10	CHAF1B	8208	Chromatin assembly factor 1 subunit B
89	10	HIST1H3A	8350	Histone 1, H3A
89	10	HAT1	8520	Histone acetyltransferase 1
89	10	CHEK2	11200	CHK2 checkpoint homolog
89	10	ASF1A	25842	Anti-silencing function 1A
89	10	ASF1B	55723	Anti silencing function 1B
89	10	IPO4	79711	Importin 4
90	4	LLGL2	3993	Lethal giant larvae 2
90	4	LLGL1	3996	Hugl protein
90	4	PRKCI	5584	Protein kinase C, iota type
90	4	PARD6B	84612	PARD6B
91	3	TARBP2	6895	TAR (HIV) RNA binding protein 2
91	3	DICER1	23405	Dicer1, Dcr-1 homolog
91	3	EIF2C2	27161	Eukaryotic translation initiation factor 2C, 2
92	3	HGS	9146	Hrs
92	3	STX12	23673	Syntaxin 12
92	3	NAPB	63908	Beta soluble NSF attachment protein
93	3	KCNQ1	3784	Potassium channel, voltage gated, KQT like subfamily 1
93	3	PRKACG	5568	Protein kinase, cAMP dependent, catalytic, gamma
93	3	AKAP9	10142	A-kinase anchor protein 9
94	9	AP1B1	162	Adaptin, beta 1
94	9	AP1G1	164	Adaptor related protein complex 1, gamma 1 subunit
94	9	AP1S1	1174	Adaptor-related protein complex 1, sigma-1 subunit
94	9	AP1S2	8905	Adaptor-related protein complex 1, sigma 2 subunit
94	9	AP1G2	8906	Adaptor related protein complex 1, gamma 2 subunit
94	9	AP1M1	8907	AP47
94	9	AP1M2	10053	AP1M2
94	9	C4orf16	55435	Chromosome 4 open reading frame 16
94	9	AP1S3	130340	Adaptor related protein complex 1 sigma 3 subunit
95	3	CAPZB	832	F actin capping protein beta subunit
95	3	CD2AP	23607	CD2 associated protein
95	3	SH3KBP1	30011	SH3 domain kinase binding protein 1
96	4	ERG	2078	Oncogene ERG
96	4	ETS2	2114	ETS2
96	4	FOS	2353	c-Fos
96	4	JUN	3725	c Jun
97	7	HCFC1	3054	Host cell factor C1
97	7	HSPA4	3308	Heat shock 70kDa protein 4
97	7	SP1	6667	Transcription factor Sp1
97	7	OGT	8473	O-linked N-acetylglucosamine transferase
97	7	SETD1A	9739	SET domain containing 1A
97	7	SIN3B	23309	SIN3B
97	7	SUDS3	64426	SDS3
98	4	XRCC1	7515	XRCC1
98	4	NCAPD2	9918	Chromosome condensation related SMC associated protein 1
98	4	NCAPH	23397	CND2
98	4	NCAPG	64151	Chromosome condensation protein G
99	31	BMI1	648	Polycomb complex protein BMI1
99	31	CENPA	1058	Centromeric protein a
99	31	CENPB	1059	Centromeric protein b
99	31	CENPC1	1060	Centromeric protein c1
99	31	DDB1	1642	Damage-specific DNA binding protein 1, 127kDa
99	31	CENPI	2491	Leucine rich primary response protein 1
99	31	HSPA5	3309	BIP
99	31	RING1	6015	Ring Finger Protein 1
99	31	RNF2	6045	Ring finger protein 2
99	31	SSRP1	6749	Structure specific recognition protein 1
99	31	CUL4A	8451	Cullin 4A
99	31	SMARCA5	8467	SMARCA5
99	31	KIF23	9493	Kinesin family member 23
99	31	NUP93	9688	Nucleoporin 93kDa
99	31	SUPT16H	11198	FACTp140
99	31	CBX3	11335	Chromobox homolog 3
99	31	COBLL1	22837	COBL like 1
99	31	ZC3H13	23091	Hypothetical protein KIAA0853
99	31	RACGAP1	29127	RAC GTPase activating protein 1
99	31	RSF1	51773	HBXAP
99	31	BRWD2	55717	WD-repeat protein 11
99	31	CBX8	57332	Chromobox homolog 8
99	31	CENPK	64105	Leucine zipper protein FKSG14
99	31	CENPH	64946	Centromere protein H
99	31	CENPM	79019	Proliferation associated nuclear element 1
99	31	CENPO	79172	Centromere protein O
99	31	MLF1IP	79682	MLF1 interacting protein
99	31	SHCBP1	79801	SHCBP1
99	31	ZFP91	80829	ZFP91
99	31	CENPL	91687	Hypothetical gene supported by BC007071
99	31	LPPR3	79948
100	3	IL2RG	3561	Interleukin 2 receptor, gamma
100	3	IL4	3565	Interleukin 4
100	3	IL4R	3566	Interleukin 4 receptor, alpha
101	5	ACTG1	71	Actin gamma 1
101	5	CLTC	1213	Clathrin, heavy polypeptide
101	5	PFN1	5216	Profilin 1
101	5	VCP	7415	Valosin containing protein
101	5	TUBB2B	347733	Tubulin beta polypeptide paralog
103	4	CHD4	1108	Chromodomain helicase DNA binding protein 4
103	4	DPF2	5977	D4, zinc and double PHD fingers family 2
103	4	MBD2	8932	Methyl CpG binding domain protein 2
103	4	GATAD2B	57459	Transcription repressor p66 beta component of the MeCP1 complex
104	5	COL4A3	1285	Collagen, type IV, alpha 3
104	5	LAMA4	3910	LAMA4
104	5	SLC3A2	6520	Solute carrier family 3 (activator of dibasic and neutral amino acid transport), member 2
104	5	PPAP2B	8613	Phosphatidic acid phosphatase, type 2B
104	5	ADAM23	8745	ADAM23
105	3	A2M	2	Macroglobulin, alpha 2
105	3	ANXA6	309	Annexin VI
105	3	LRP1	4035	Low density lipoprotein receptor-related protein 1
106	8	CCT6A	908	Chaperonin containing T-complex polypeptide 1 subunit 6A
106	8	CCT3	7203	Chaperonin containing T complex polypeptide 1, subunit 1
106	8	CCT7	10574	Chaperonin containing T complex polypeptide 1, subunit 7
106	8	CCT4	10575	Chaperonin containing T complex polypeptide 1 subunit 4
106	8	CCT2	10576	Chaperonin containing T complex polypeptide 1, subunit 2
106	8	CCT8	10694	CCT8
106	8	CCT5	22948	TCP 1 epsilon
106	8	CCT1	6950
107	6	ING2	3622	Inhibitor of growth family, member 1 like
107	6	ARID4A	5926	Retinoblastoma binding protein 1
107	6	BRMS1	25855	Breast cancer metastasis suppressor 1
107	6	SAP130	79595	mSin3A-associated protein 130
107	6	BRMS1L	84312	Breast cancer metastasis suppressor 1 like
107	6	Sap25	100316904
108	3	HDAC3	8841	Histone deacetylase 3
108	3	NCOR1	9611	Nuclear receptor corepressor 1
108	3	TRIM28	10155	Transcriptional intermediary factor 1 beta
109	3	STAT1	6772	STAT1
109	3	STAT2	6773	STAT2
109	3	IRF9	10379	NULL
110	3	SCAMP1	9522	Secretory carrier membrane protein 1
110	3	SCAMP2	10066	Secretory carrier membrane protein 2
110	3	SCAMP3	10067	Secretory carrier membrane protein 3
111	16	BRCA2	675	BRCA2
111	16	SHFM1	7979	DSS1
111	16	INTS7	25896	DKFZP434B168 protein
111	16	INTS1	26173	Integrator complex subunit 1
111	16	INTS6	26512	DDX26
111	16	Sac3d1	29901	SHD1
111	16	CPSF3L	54973	Cleavage and polyadenylation specific factor 3-like
111	16	INTS10	55174	Integrator complex subunit 10
111	16	INTS8	55656	Integrator complex subunit 8
111	16	INTS9	55756	NULL
111	16	INTS12	57117	Hypothetical nuclear factor SBBI22
111	16	INTS2	57508	KIAA1287 protein
111	16	INTS3	65123	Integrator complex subunit 3
111	16	INTS5	80789	Integrator complex subunit 5
111	16	INTS4	92105	Integrator complex subunit 4
111	16	LENG8	114823	Leukocyte receptor cluster LRC member 8
112	6	ITGA6	3655	Integrin alpha 6
112	6	ITGB4	3691	Integrin beta 4
112	6	LAMA5	3911	Laminin, alpha 5
112	6	LAMB1	3912	Laminin beta 1
112	6	LAMB2	3913	Laminin, beta-2
112	6	LAMC1	3915	Laminin, gamma 1
113	19	DDX1	1653	DDX1
113	19	DDX3X	1654	DDX3
113	19	DHX15	1665	DDX15
113	19	EWSR1	2130	Ewing sarcoma breakpoint region 1
113	19	FUS	2521	FUS
113	19	HNRNPH1	3187	Heterogeneous nuclear ribonucleoprotein H
113	19	HNRNPU	3192	NULL
113	19	ILF2	3608	Interleukin enhancer binding factor 2
113	19	ILF3	3609	Interleukin enhancer binding factor 3
113	19	HNRNPM	4670	Heterogeneous nuclear ribonucleoprotein M
113	19	SRPK1	6732	SFRS protein kinase 1
113	19	TAF15	8148	TAF15
113	19	HNRPDL	9987	Heterogeneous nuclear ribonucleoprotein D like Protein
113	19	DDX17	10521	DEAD (Asp-Glu-Ala-Asp) box polypeptide 17
113	19	HNRPUL1	11100	Heterogeneous nuclear ribonucleoprotein U like 1
113	19	RALY	22913	RNA binding protein RALY
113	19	TARDBP	23435	TAR DNA binding protein 43
113	19	RNASEN	29102	Nuclear RNase III Drosha
113	19	DGCR8	54487	DiGeorge syndrome critical region gene 8
114	5	CAV1	857	Caveolin 1
114	5	DAG1	1605	Dystroglycan
114	5	NOS3	4846	Nitric oxide synthase 3
114	5	UTRN	7402	Utrophin
114	5	SGCE	8910	Sarcoglycan, epsilon
115	4	POLH	5429	DNA polymerase eta
115	4	CHTF18	63922	CHL12
115	4	DCC1	79075
115	4	CTF8	54921
116	8	DAD1	1603	Defender against cell death
116	8	DDOST	1650	Oligosaccharyltransferase
116	8	STT3A	3703	Integral membrane protein 1
116	8	RPN1	6184	Ribophorin I
116	8	RPN2	6185	Ribophorin II
116	8	TUSC3	7991	N33 protein
116	8	STT3B	201595	Source of immunodominant MHC associated peptides
116	8	IAG2	84061
117	3	NUMB	8650	Numb homolog
117	3	RALBP1	10928	RalA binding protein 1
117	3	EPN1	29924	Epsin 1
118	3	MBD1	4152	Methyl CpG binding domain protein 1
118	3	SETDB1	9869	SET domain bifurcated 1
118	3	ATF7IP	55729	Activating transcription factor 7 interacting protein
119	3	SETD1B	23067	NULL
119	3	WDR82	80335	WD repeat domain 82
119	3	CCNY	219771	Chromosome 10 open reading frame 9
120	78	MRPL49	740	Mitochondrial ribosomal protein L49
120	78	MRPL23	6150	Ribosomal protein L23 like
120	78	MRPL12	6182	Mitochondrial ribosomal protein L12
120	78	MRPS12	6183	Mitochondrial ribosomal protein S12
120	78	DAP3	7818	Death associated protein 3
120	78	MRPL33	9553	Mitochondrial ribosomal protein L33
120	78	MRPL19	9801	Mitochondrial ribosomal protein L19
120	78	MRPS31	10240	Mitochondrial ribosomal protein S31
120	78	MRPL28	10573	Mitochondrial ribosomal protein L28
120	78	MRPS30	10884	Mitochondrial ribosomal protein S30
120	78	MRPL3	11222	Mitochondrial ribosomal protein L3
120	78	MRPS27	23107	Mitochondrial ribosomal protein S27
120	78	MRPL46	26589	Mitochondrial ribosomal protein L46
120	78	MRPS28	28957	Mitochondrial ribosomal protein S28
120	78	MRPS18B	28973	Mitochondrial ribosomal protein S18B
120	78	MRPL42	28977	Mitochondrial ribosomal protein L42
120	78	MRPL13	28998	Mitochondrial ribosomal protein L13
120	78	MRPL18	29074	Mitochondrial ribosomal protein L18
120	78	MRPL15	29088	Mitochondrial ribosomal protein L15
120	78	MRPL22	29093	Mitochondrial ribosomal protein L22
120	78	MRPS16	51021	Mitochondrial ribosomal protein S16
120	78	MRPS18C	51023	Mitochondrial ribosomal protein S18C
120	78	MRPL2	51069	Mitochondrial ribosomal protein L2
120	78	MRPL4	51073	Mitochondrial ribosomal protein L4
120	78	MRPS7	51081	Mitochondrial ribosomal protein S7
120	78	MRPS2	51116	Mitochondrial ribosomal protein S2
120	78	MRPL37	51253	Mitochondrial ribosomal protein L37
120	78	MRPL51	51258	Mitochondrial ribosomal protein L51
120	78	MRPL30	51263	Mitochondrial ribosomal protein L30
120	78	MRPL27	51264	Mitochondrial ribosomal protein L27
120	78	MRPL35	51318	Mitochondrial ribosomal protein L35
120	78	MRPS17	51373	Mitochondrial ribosomal protein S17
120	78	MRPL48	51642	Mitochondrial ribosomal protein L48
120	78	MRPS23	51649	Mitochondrial ribosomal protein S23
120	78	MRPS33	51650	Mitochondrial ribosomal protein S33
120	78	MRPL39	54148	Mitochondrial ribosomal protein L39
120	78	MRPS21	54460	Mitochondrial ribosomal protein S21
120	78	MRPL50	54534	Mitochondrial ribosomal protein L50
120	78	MRPL16	54948	Mitochondrial ribosomal protein L16
120	78	MRPL20	55052	Mitochondrial ribosomal protein L20
120	78	MRPS18A	55168	Mitochondrial ribosomal protein S18A
120	78	MRPS10	55173	Mitochondrial ribosomal protein S10
120	78	MRPS22	56945	Mitochondrial ribosomal protein S22
120	78	MRPL47	57129	Mitochondrial ribosomal protein L47
120	78	MRPS35	60488	Mitochondrial ribosomal protein S35
120	78	MRPL17	63875	Mitochondrial ribosomal protein L17
120	78	MRPS14	63931	Mitochondrial ribosomal protein S14
120	78	MRPS25	64432	Mitochondrial ribosomal protein S25
120	78	MRPL14	64928	Mitochondrial ribosomal protein L14
120	78	MRPS26	64949	Mitochondrial ribosomal protein S26
120	78	MRPS24	64951	Mitochondrial ribosomal protein S24
120	78	MRPS15	64960	Mitochondrial ribosomal protein S15
120	78	MRPS11	64963	Mitochondrial ribosomal protein S11
120	78	MRPS9	64965	Mitochondrial ribosomal protein S9
120	78	MRPS6	64968	Mitochondrial ribosomal protein S6
120	78	MRPS5	64969	Mitochondrial ribosomal protein S5
120	78	MRPL41	64975	Mitochondrial ribosomal protein L41
120	78	MRPL40	64976	MRPL22
120	78	MRPL38	64978	Mitochondrial ribosomal protein L38
120	78	MRPL36	64979	Mitochondrial ribosomal protein L36
120	78	MRPL34	64981	Mitochondrial ribosomal protein L34
120	78	MRPL32	64983	Mitochondrial ribosomal protein L32
120	78	MRPL11	65003	Mitochondrial ribosomal protein L11
120	78	MRPL9	65005	Mitochondrial ribosomal protein L9
120	78	MRPL1	65008	Mitochondrial ribosomal protein L1
120	78	MRPL44	65080	Mitochondrial ribosomal protein L44
120	78	MRPS34	65993	Mitochondrial ribosomal protein S34
120	78	MRPL24	79590	Mitochondrial ribosomal protein L24
120	78	MRPL45	84311	Mitochondrial ribosomal protein L45
120	78	MRPL43	84545	Mitochondrial ribosomal protein L43
120	78	MRPS36	92259	Mitochondrial ribosomal protein S36
120	78	LACTB	114294	Mitochondrial ribosomal protein L56
120	78	MRPL53	116540	Mitochondrial ribosomal protein L53
120	78	MRPL54	116541	Mitochondrial ribosomal protein L54
120	78	MRPL52	122704	Mitochondrial ribosomal protein L52
120	78	MRPL10	124995	Mitochondrial ribosomal protein L10
120	78	MRPL55	128308	Mitochondrial ribosomal protein L55
120	78	MRPL21	219927	Mitochondrial ribosomal protein L21
121	5	ZC3HC1	51530	NIPA
121	5	FBXW7	55294	F-box and WD-40 domain protein 7
121	5	FBXO31	79791	F box protein 31
121	5	FBXO11	80204	VIT1
121	5	FBXO18	84893	F box DNA helicase 1
122	9	CDC27	996	Anaphase promoting complex, subunit 3
122	9	CDC23	8697	Anaphase promoting complex, subunit 8
122	9	CDC16	8881	Anaphase promoting complex, subunit 6
122	9	ANAPC10	10393	Anaphase promoting complex 10
122	9	ANAPC2	29882	Anaphase promoting complex subunit 2
122	9	ANAPC4	29945	Anaphase promoting complex, subunit 4
122	9	ANAPC5	51433	Anaphase promoting complex subunit 5
122	9	ANAPC7	51434	Anaphase promoting complex subunit 7
122	9	ANAPC1	64682	Anaphase promoting complex, subunit 1
123	4	FN1	2335	Fibronectin 1
123	4	ITGA5	3678	Integrin alpha 5
123	4	NOV	4856	NOV
123	4	TGM2	7052	Transglutaminase 2
124	10	ERCC8	1161	DNA excision repair protein ERCC-8
124	10	DDB2	1643	Damage specific DNA binding protein 2
124	10	GPS1	2873	G protein pathway suppressor 1
124	10	COPS3	8533	COP9, subunit 3
124	10	COPS2	9318	Thyroid hormone receptor interactor 15
124	10	COPS8	10920	COP9 constitutive photomorphogenic homolog subunit 8
124	10	COPS6	10980	COP9 constitutive photomorphogenic homolog subunit 6
124	10	COPS5	10987	COP9, subunit 5
124	10	COPS7A	50813	COP9 constitutive photomorphogenic homolog subunit 7A
124	10	COPS4	51138	COP9 signalosome subunit 4
125	4	MT-CO2	4513	NULL
125	4	TRAF6	7189	TRAF6
125	4	NDUFAF1	51103	Complex I intermediate associated protein 30
125	4	ECSIT	51295	Signaling intermediate in Toll pathway evolutionarily conserved
126	4	IL12A	3592	Interleukin 12, alpha
126	4	IL12B	3593	Interleukin 12, beta
126	4	IL12RB1	3594	Interleukin 12 receptor beta 1
126	4	IL12RB2	3595	Interleukin 12 receptor, beta 2
127	3	HD	3064	Huntingtin
127	3	RAB8A	4218	RAB8
127	3	OPTN	10133	Optineurin
128	4	TSG101	7251	Tumor susceptibility gene 101
128	4	VPS28	51160	Vacuolar protein sorting 28
128	4	VPS37C	55048	Vacuolar protein sorting 37C
128	4	VPS37B	79720	Vacuolar protein sorting 37 homolog B
129	3	CREB1	1385	Active transcription factor CREB
129	3	FHL3	2275	Four and a half LIM domains 3
129	3	FHL5	9457	ACT
130	8	CBL	867	CBL
130	8	GRB2	2885	Grb2
130	8	LCP2	3937	SLP76 tyrosine phosphoprotein
130	8	PIK3R1	5295	Phosphatidylinositol 3 kinase regulatory subunit, alpha
130	8	PLCG1	5335	Phospholipase C, gamma 1
130	8	SOS1	6654	SOS1
130	8	VAV1	7409	VAV1
130	8	LAT	27040	Linker for activation of T cells
131	9	UTX	7403	Ubiquitously transcribed TPR protein on the X chromosome
131	9	MLL2	8085	MLL2
131	9	PAXIP1	22976	PAX transcription domain interacting protein
131	9	NCOA6	23054	Nuclear receptor coactivator 6
131	9	ZNF281	23528	Zinc finger protein 281
131	9	SAPS3	55291	C11orf23 protein
131	9	N4BP2	55728	NULL
131	9	MLL3	58508	MLL3
131	9	KIAA2032	80209
132	4	VPS26A	9559	Vacuolar protein sorting 26
132	4	VPS29	51699	Vacuolar sorting protein VPS29/PEP11
132	4	VPS35	55737	Vacuolar protein sorting 35
132	4	VPS26B	112936	Vacuolar protein sorting 26 homolog B
133	3	CAMK2D	817	CaMK II delta subunit
133	3	HES1	3280	Hairy and enhancer of split 1
133	3	SRC	6714	c-Src
134	4	F3	2152	Coagulation Factor 3
134	4	F7	2155	Coagulation factor VII
134	4	F10	2159	Coagulation factor X
134	4	TFPI	7035	Tissue factor pathway inhibitor (lipoprotein-associated coagulation inhibitor)
135	3	BCL2	596	Bcl 2
135	3	CASP8	841	Caspase 8
135	3	BFAR	51283	Bifunctional apoptosis regulator
136	5	PFDN1	5201	Prefoldin 1
136	5	PFDN4	5203	Prefoldin 4
136	5	PFDN5	5204	Prefoldin 5
136	5	VBP1	7411	VHL binding protein 1
136	5	PFDN6	10471	HLA class II region expressed gene KE2
137	3	CFTR	1080	ATP binding cassette, subfamily C, member 7
137	3	VIL2	7430	Ezrin
137	3	SLC9A3R1	9368	Solute carrier family 9, isoform A3, regulatory factor 1
138	10	ZRSR2	8233	U2AF1L2
138	10	PDCD7	10081	Programmed cell death 7
138	10	RNPC3	55599	U11/U12 snRNP 65K
138	10	ZMAT5	55954	Zinc finger, matrin type 5
138	10	C16orf33	79622	Chromosome 16 open reading frame 33
138	10	PRKRIP1	79706	PRKR interacting protein 1
138	10	ZCRB1	85437	MADP 1 protein
138	10	TOE1	114034	Target of EGR1
138	10	C6orf151	154007	C6orf151 protein
138	10	U1SNRNPBP	11066
139	4	CD53	963	CD53
139	4	THBS2	7058	Thrombospondin 2
139	4	EMILIN1	11117	Emilin
139	4	JAM2	58494	Junctional adhesion molecule 2
140	6	Adam8	101	ADAM8
140	6	FIGF	2277	VEGF D
140	6	TNC	3371	Tenascin C
140	6	VEGFA	7422	VEGF A
140	6	VEGFC	7424	VEGF C
140	6	ADAM12	8038	ADAM12
141	4	NEDD8	4738	NEDD8
141	4	NFKBIA	4792	I kappa B alpha
141	4	BTRC	8945	Beta transducin repeat containing protein
141	4	FBXW11	23291	Beta TrCP2
142	3	IFNAR1	3454	Interferon, alpha receptor
142	3	IFNAR2	3455	IFN receptor 2
142	3	IFNB1	3456	Interferon, beta 1
143	16	ATP5A1	498	ATP synthase, H+ transporting, mitochondrial F1 complex, alpha subunit 1, cardiac muscle
143	16	ATP5B	506	ATP synthase, beta
143	16	ATP5C1	509	Mitochondrial ATP synthase, gamma subunit 1
143	16	ATP5D	513	ATP synthase, H+ transporting, mitochondrial F1 complex, delta subunit
143	16	ATP5E	514	ATP synthase H+ transporting mitochondrial F1 complex epsilon subunit
143	16	ATP5F1	515	ATP5F1
143	16	ATP5G1	516	ATP synthase lipid-binding protein, mitochondrial
143	16	ATP5I	521	ATP51
143	16	ATP5J	522	ATP5J
143	16	ATP5O	539	ATP5O
143	16	MT-ATP6	4508	NULL
143	16	MT-ATP8	4509	NULL
143	16	ATP5J2	9551	ATP synthase, H+ transporting, mitochondrial F0 complex, subunit f, isoform 2
143	16	ATP5H	10476	ATP synthase H+ transporting mitochondrial F0 complex subunit d
143	16	ATP5L	10632	ATP5L
143	16	ATPIF1	93974	ATPase inhibitory factor 1
144	4	ATM	472	ATM
144	4	MRE11A	4361	Double strand break repair protein MRE11A
144	4	NBN	4683	Nibrin
144	4	RAD50	10111	RAD50
145	3	ERBB2	2064	ERBB2
145	3	PIK3C2A	5286	Phosophatidylinositol 3 kinase, class 2 alpha
145	3	PIK3C2B	5287	Phosphoinositide 3-kinase C2 beta
146	3	ITGB8	3696	Integrin beta 8
146	3	MMP14	4323	Matrix metalloproteinase 14
146	3	TGFB1	7040	TGF beta 1
147	7	PARN	5073	PARN
147	7	UPF1	5976	Regulator of nonsense transcripts 1
147	7	XRN2	22803	5`-3` exoribonuclease 2
147	7	UPF2	26019	UPF2
147	7	XRN1	54464	Exoribonuclease 1
147	7	UPF3B	65109	UPF3B
147	7	DCP2	167227	Decapping enzyme hDcp2
148	3	SMAD2	4087	SMAD2
148	3	SMAD3	4088	SMAD family member 3
148	3	SMAD4	4089	SMAD4
149	3	DET1	55070	DET1
149	3	RFWD2	64326	COP1
149	3	CDT1	81620	Chromatin licensing and DNA replication factor 1
150	3	CRY1	1407	CRY1
150	3	CRY2	1408	Cryptochrome 2
150	3	FBXL3	26224	F box and leucine rich repeat protein 3A
151	23	ERCC2	2068	ERCC2
151	23	ERCC3	2071	ERCC3
151	23	GTF2E1	2960	Transcription factor IIE, alpha subunit
151	23	GTF2E2	2961	Transcription factor IIE, beta subunit
151	23	GTF2F1	2962	Transcription factor IIF, alpha subunit
151	23	GTF2F2	2963	TFIIF beta
151	23	GTF2H1	2965	TFIIH 62 kDa subunit
151	23	GTF2H2	2966	Transcription factor 2H, 44kD subunit
151	23	GTF2H3	2967	General transcription factor IIH, polypeptide 3
151	23	GTF2H4	2968	GTF2H4
151	23	POLR2B	5431	RNA polymerase II subunit 2
151	23	POLR2C	5432	RNA polymerase II subunit 3
151	23	POLR2D	5433	RNA polymerase II subunit D
151	23	POLR2E	5434	RNA polymerase IIA 25 kd subunit
151	23	POLR2F	5435	Polymerase II, RNA, subunit F
151	23	POLR2G	5436	RNA polymerase II subunit G
151	23	POLR2H	5437	RNA polymerase II, polypeptide H
151	23	POLR2I	5438	RNA polymerase II subunit I
151	23	POLR2J	5439	RNA polymerase II subunit J
151	23	POLR2K	5440	Polymerase 2, RNA, subunit K
151	23	POLR2L	5441	Polymerase II, RNA, subunit L
151	23	CTDP1	9150	CTD phosphatase, subunit 1
151	23	RPAP1	26015	RNA polymerase II associated protein 1
152	4	TIMM17B	10245	Mitochondrial import inner membrane translocase subunit Tim17 B
152	4	TIMM23	10431	Translocase of inner mitochondrial membrane 23
152	4	TIMM17A	10440	TIM17
152	4	TIMM44	10469	TIM44
153	3	CSNK2A1	1457	Casein kinase II, alpha 1
153	3	CSNK2A2	1459	Casein kinase II, alpha 2
153	3	CSNK2B	1460	Casein kinase II, beta
154	9	NFRKB	4798	Nuclear factor related to kappa B binding protein
154	9	TCF3	6929	Transcription factor 3
154	9	MCRS1	10445	Microspherule protein 1
154	9	INOC1	54617	INO80 complex homolog 1
154	9	ACTR5	79913	ARP5 actin-related protein 5 homolog
154	9	ZNHIT4	83444	High mobility group AT hook 1 like 4
154	9	ACTR8	93973	Actin related protein 8
154	9	C18orf37	125476	Chromosome 18 open reading frame 37
154	9	CCDC95	283899	Coiled-coil domain containing 95
155	3	NCAPD3	23310	KIAA0056
155	3	NCAPH2	29781	NULL
155	3	NCAPG2	54892	More than blood homolog
156	6	PHC1	1911	Polyhomeotic like 1
156	6	PHC2	1912	PHC2 polyhomeotic homolog 2
156	6	YY1	7528	Transcription factor YY1
156	6	SCMH1	22955	SCMH1
156	6	PHC3	80012	Polyhomeotic like 3
156	6	CBX2	84733	Chromobox homolog 2 (Pc class homolog)
157	5	BTK	695	Bruton`s tyrosine kinase
157	5	CACNA1A	773	Calcium channel, voltage dependent, P/Q type, alpha 1A subunit
157	5	GNAS	2778	Guanine nucleotide binding protein G(S), alpha subunit
157	5	MCF2	4168	Oncogene DBL
157	5	PTHR1	5745	Parathyroid hormone receptor 1
158	3	TOP2B	7155	Topoisomerase DNA II, beta
158	3	BAZ1B	9031	Bromodomain adjacent to zinc finger domain, 1B
158	3	CHAF1A	10036	Chromatin assembly factor 1 subunit A
160	3	ARHGEF7	8874	Rho guanine nucleotide exchange factor 7
160	3	SCRIB	23513	Scribble
160	3	GIT1	28964	GIT1
161	9	NUP98	4928	NUP98
161	9	SEC13	6396	SEC13 like 1
161	9	NUP160	23279	Nucleoporin 160kDa
161	9	NUP133	55746	NUP133
161	9	NUP107	57122	NUP107
161	9	NUP37	79023	NUP37
161	9	NUP85	79902	Pericentrin 1
161	9	SEH1L	81929	SEH1-like
161	9	NUP43	348995	NUP43
162	8	COG1	9382	COG1
162	8	COG5	10466	Component of oligomeric golgi complex 5
162	8	COG2	22796	COG2
162	8	COG4	25839	COG4
162	8	COG6	57511	COG6
162	8	COG3	83548	COG3
162	8	COG8	84342	COG8
162	8	COG7	91949	COG7
163	3	SKP1	6500	NULL
163	3	SKP2	6502	S phase kinase associated protein 2
163	3	CUL1	8454	Cullin 1
164	3	GNA11	2767	Guanine nucleotide binding protein, alpha 11
164	3	ITPR3	3710	Inositol 1,4,5-trisphosphate receptor type 3
164	3	TRPC1	7220	Transient receptor potential cation channel subfamily C member 1
165	4	MSL3L1	10943	Male specific lethal 3 like 1
165	4	MSL2L1	55167	Male-specific lethal 2-like 1
165	4	MYST1	84148	MYST histone acetyltransferase 1
165	4	KIAA1267	284058	KIAA1267
166	3	GNAI1	2770	G protein, alpha inhibiting 1
166	3	NUMA1	4926	Nuclear mitotic apparatus protein 1
166	3	GPSM2	29899	LGN protein
167	6	CCND1	595	Cyclin D1
167	6	CCND3	896	Cyclin D3
167	6	CDK4	1019	Cyclin dependent kinase 4
167	6	CDK5	1020	Cyclin dependent kinase 5
167	6	CDKN1A	1026	Cyclin dependent kinase inhibitor 1A
167	6	CCNB2	9133	Cyclin B2
168	8	E2F6	1876	E2F transcription factor 6
168	8	GJB3	2707	Connexin 31
168	8	MAX	4149	MAX protein
168	8	TFDP1	7027	TFDP1
168	8	YAF2	10138	YY1 associated factor 2
168	8	MGA	23269	MAX gene associated
168	8	L3MBTL2	83746	L3MBTL2
168	8	PCGF6	84108	Polycomb group ring finger 6
169	4	BACH1	571	Transcription regulator protein BACH1
169	4	BARD1	580	BRCA1 associated ring domain 1
169	4	RBBP8	5932	CTIP
169	4	TOPBP1	11073	DNA topoisomerase II binding protein 1
170	12	CHD3	1107	Chromodomain helicase DNA binding protein 3
170	12	MLL	4297	MLL
170	12	RAN	5901	RAN, member RAS oncogene family
170	12	TAF1	6872	Transcription factor IID
170	12	TAF6	6878	Transcription initiation factor TFIID subunit 6
170	12	TAF9	6880	TAF9 RNA polymerase II
170	12	TAF12	6883	Transcription initiation factor TFIID subunit 12
170	12	SYMPK	8189	Symplekin
170	12	MTA2	9219	Metastasis associated protein MTA2
170	12	SAP18	10284	Sin3 associated polypeptide, 18 kd
170	12	MBD3	53615	Methyl CpG binding domain protein 3
170	12	CPSF2	53981	Cleavage and polyadenylation specificity factor 2
171	118	ACTA2	59	Actin alpha 2
171	118	ACTG2	72	Actin gamma 2, smooth muscle enteric
171	118	SLC25A5	292	Solute carrier family 25 (mitochondrial carrier; adenine nucleotide translocator), member 5
171	118	DHX9	1660	ATP-dependent RNA helicase A
171	118	EEF1A1	1915	Elongation factor 1 alpha 1
171	118	EEF2	1938	Eukaryotic translation elongation factor 2
171	118	FBL	2091	Fibrillarin
171	118	FAU	2197	FAU
171	118	HIST1H1D	3007	Histone1, H1D
171	118	HNRNPA1	3178	NULL
171	118	RPSA	3921	Laminin receptor 1
171	118	HNRPM	4670	Heterogeneous nuclear ribonucleoprotein M
171	118	NAP1L1	4673	Nucleosome assembly protein 1 like 1
171	118	NCL	4691	Nucleolin
171	118	RPL10A	4736	Ribosomal protein L10a
171	118	NHP2L1	4809	NHP2 like protein 1
171	118	YBX1	4904	YB-1
171	118	RPL3	6122	Ribosomal protein L3
171	118	RPL4	6124	Ribosomal protein L4
171	118	RPL5	6125	Ribosomal protein L5
171	118	RPL6	6128	Ribosomal protein L6
171	118	RPL7	6129	Ribosomal protein L7
171	118	RPL7A	6130	Ribosomal protein L7a
171	118	RPL8	6132	Ribosomal protein L8
171	118	RPL9	6133	Ribosomal protein L9
171	118	RPL10	6134	Ribosomal protein L10
171	118	RPL11	6135	Ribosomal protein L11
171	118	RPL12	6136	Ribosomal protein L12
171	118	RPL13	6137	Ribosomal protein L13
171	118	RPL15	6138	Ribosomal protein L15
171	118	RPL17	6139	Ribosomal protein L17
171	118	RPL18	6141	Ribosomal protein L18
171	118	RPL18A	6142	Ribosomal protein L18a
171	118	RPL19	6143	Ribosomal protein L19
171	118	RPL21	6144	Ribosomal protein L21
171	118	RPL22	6146	Ribosomal protein L22
171	118	RPL23A	6147	Ribosomal protein L23a
171	118	RPL24	6152	Ribosomal protein L24
171	118	RPL26	6154	Ribosomal protein L26
171	118	RPL27	6155	Ribosomal protein L27
171	118	RPL30	6156	Ribosomal protein L30
171	118	RPL27A	6157	Ribosomal protein L27a
171	118	RPL28	6158	Ribosomal protein L28
171	118	RPL29	6159	Ribosomal protein L29
171	118	RPL31	6160	Ribosomal protein L31
171	118	RPL32	6161	Ribosomal protein L32
171	118	RPL34	6164	Ribosomal protein L34
171	118	RPL35A	6165	Ribosomal protein L35A
171	118	RPL37	6167	Ribosomal protein L37
171	118	RPL37A	6168	Ribosomal protein L37a
171	118	RPL38	6169	Ribosomal protein L38
171	118	RPL39	6170	Ribosomal protein L39
171	118	RPL41	6171	Ribosomal protein L41
171	118	RPL36A	6173	Ribosomal protein L36a
171	118	RPLP0	6175	Ribosomal protein, large, P0
171	118	RPLP1	6176	Ribosomal protein, large, P1
171	118	RPLP2	6181	Ribosomal phosphoprotein large P2
171	118	RPS2	6187	Ribosomal protein S2
171	118	RPS3	6188	Ribosomal protein S3
171	118	RPS3A	6189	Ribosomal protein S3a
171	118	RPS4X	6191	Ribosomal protein S4 X linked
171	118	RPS5	6193	Ribosomal protein S5
171	118	RPS6	6194	Ribosomal protein S6
171	118	RPS7	6201	Ribosomal protein S7
171	118	RPS8	6202	Ribosomal protein S8
171	118	RPS9	6203	Ribosomal protein S9
171	118	RPS10	6204	Ribosomal protein S10
171	118	RPS11	6205	Ribosomal protein S11
171	118	RPS12	6206	Ribosomal protein S12
171	118	RPS13	6207	Ribosomal protein S13
171	118	RPS14	6208	Ribosomal protein S14
171	118	RPS15	6209	Ribosomal protein S15
171	118	RPS15A	6210	Ribosomal protein S15a
171	118	RPS16	6217	Ribosomal protein S16
171	118	RPS17	6218	Ribosomal protein S17
171	118	RPS18	6222	Ribosomal protein S18
171	118	RPS19	6223	Ribosomal protein S19
171	118	RPS20	6224	Ribosomal protein S20
171	118	RPS21	6227	Ribosomal protein S21
171	118	RPS23	6228	Ribosomal protein S23
171	118	RPS24	6229	Ribosomal protein S24
171	118	RPS25	6230	Ribosomal protein S25
171	118	RPS26	6231	Ribosomal protein S26
171	118	RPS27	6232	MPS1
171	118	RPS27A	6233	Ribosomal protein S27a
171	118	RPS28	6234	Ribosomal protein S28
171	118	RPS29	6235	Ribosomal protein S29
171	118	SRP14	6727	Signal recognition particle 14 kDa
171	118	TCOF1	6949	Treacle
171	118	TOP1	7150	DNA topoisomerase I
171	118	TUFM	7284	TUFM
171	118	U2AF1	7307	U2 small nuclear RNA auxiliary factor 1
171	118	UBA52	7311	60S ribosomal protein L40
171	118	TUBA1A	7846	Tubulin, alpha, brain specific
171	118	HIST1H2BM	8342	H2B Histone family, member E
171	118	H1FX	8971	Histone H1x
171	118	RPL14	9045	Ribosomal protein L14
171	118	DDX21	9188	DDX21
171	118	NOLC1	9221	Nucleolar phosphoprotein p130
171	118	RPL23	9349	Ribosomal protein L23
171	118	MYBBP1A	10514	P160
171	118	NOL5A	10528	NOP56
171	118	IGF2BP1	10642	CRDBP
171	118	EBNA1BP2	10969	EBNA1 binding protein 2
171	118	PWP1	11137	Periodic tryptophan protein 1 homolog
171	118	RPL35	11224	Ribosomal protein L35
171	118	U2AF2	11338	U2AF65
171	118	RPL13A	23521	Ribosomal protein L13a
171	118	RPL36	25873	Ribosomal protein L36
171	118	RSL1D1	26156	Ribosomal L1 domain containing 1
171	118	GNL3	26354	Guanine nucleotide binding protein-like 3 (nucleolar)
171	118	LUC7L2	51631	LUC7 like 2
171	118	RBM28	55131	RNA binding motif protein 28
171	118	BXDC2	55299	BRIX
171	118	LYAR	55646	NULL
171	118	SCYL2	55681	SCY1-like 2
171	118	TUBB1	81027	Tubulin beta 1
171	118	NOL5	51602
172	3	P4HA1	5033	Procollagen-proline 2-oxoglutarate 4-dioxygenase alpha subunit
172	3	P4HB	5034	Protein disulfide isomerase
172	3	P4HA3	283208	Collagen prolyl 4-hydroxylase alpha III subunit
173	7	ARPC5	10092	Actin related protein 2/3 complex subunit 5
173	7	ARPC4	10093	Actin related protein 2/3 complex subunit 4
173	7	ARPC3	10094	ARP2/3 protein complex subunit p21
173	7	ARPC1B	10095	ARP2/3 complex 41 kDa subunit
173	7	ACTR3	10096	Actin related protein 3
173	7	ACTR2	10097	ARP2 actin-related protein 2 homolog
173	7	ARPC2	10109	Actin related protein 2/3 complex subunit 2, 34kDa
174	4	GAPDH	2597	Glyceraldehyde 3 phosphate dehydrogenase
174	4	PDIA3	2923	Protein disulfide isomerase A3
174	4	HMGB1	3146	High mobility group box 1
174	4	HMGB2	3148	High mobility group box 2
175	9	GTF3A	2971	TF3A
175	9	BRF1	2972	TF3B90
175	9	GTF3C1	2975	TFIIIC alpha
175	9	GTF3C2	2976	General transcription factor IIIC, polypeptide 2, beta 110kDa
175	9	GTF3C5	9328	General transcription factor IIIC, polypeptide 5, 63kDa
175	9	GTF3C4	9329	Generel transcription factor 3C polypeptide 4
175	9	GTF3C3	9330	General transcription factor 3C, polypeptide 3
175	9	SUB1	10923	PC4
175	9	TFIIIB150	55814
176	8	GPS2	2874	G protein pathway suppressor 2
176	8	KIF11	3832	Kinesin like protein 1
176	8	TBL1X	6907	TBL1X
176	8	CORO2A	7464	Coronin 2A
176	8	JMJD2A	9682	Jumonji domain containing 2A
176	8	ZBTB33	10009	KAISO
176	8	TRIM33	51592	Transcriptional intermediary factor 1 gamma
176	8	TBL1XR1	79718	Transducin beta like 1X-linked receptor 1
177	4	AHR	196	Aryl hydrocarbon receptor
177	4	ARNT	405	Aryl hydrocarbon receptor nuclear translocator
177	4	CUL4B	8450	Culin 4B
177	4	TBL3	10607	TBL3
178	5	GTF2A1	2957	General transcription factor IIA, 1, 19/37kDa
178	5	GTF2A2	2958	Transcription factor 2A, 2
178	5	TAF4B	6875	TAF4b RNA polymerase II, TATA box binding protein (TBP)-associated factor, 105kDa
178	5	TAF11	6882	TAF11 RNA polymerase II TATA box binding protein TBP-associated factor 28kDa
178	5	TAF3	83860	TAF3 RNA polymerase II, TATA box binding protein (TBP)-associated factor, 140kDa
179	3	AKT1	207	AKT1
179	3	AR	367	Androgen receptor
179	3	APPL1	26060	AKT2 interactor
180	5	VAMP4	8674	Vesicle associated membrane protein 4
180	5	STX16	8675	Syntaxin 16
180	5	STX6	10228	Syntaxin 6
180	5	VTI1B	10490	VTI1
180	5	VTI1A	143187	SNARE Vti1a-beta protein
181	9	CALM1	801	Calmodulin 1
181	9	CALR	811	Calreticulin
181	9	H2AFX	3014	H2AX histone
181	9	HIST1H2BB	3018	Histone 1, H2BB
181	9	SSB	6741	Autoantigen La
181	9	HIST1H4A	8359	H4 Histone family, member A
181	9	CSDA	8531	Cold shock domain protein A
181	9	PTCD3	55037	Pentatricopeptide repeat domain 3
181	9	HIST3H2BB	128312	Histone 3 H2bb
182	11	EXOSC9	5393	Polymyositis/scleroderma autoantigen 1
182	11	EXOSC10	5394	Exosome component 10
182	11	EXOSC8	11340	OPA interacting protein 2
182	11	DIS3	22894	DIS3
182	11	EXOSC7	23016	Exosome component 7
182	11	EXOSC2	23404	RRP4
182	11	EXOSC3	51010	Exosome component 3
182	11	EXOSC1	51013	Exosomal core protein CSL4
182	11	EXOSC4	54512	Exosome component 4
182	11	EXOSC5	56915	Ribosomal RNA processing protein 46
182	11	EXOSC6	118460	Exosome component 6
183	7	CAPRIN1	4076	NULL
183	7	PTBP1	5725	Polypyrimidine tract binding protein 1
183	7	TJP1	7082	Tight junction protein 1
183	7	CLP1	10978	HEAB
183	7	PCF11	51585	Pre mRNA cleavage complex II protein Pcf11
183	7	CPSF3	51692	Cleavage and polyadenylation specificity factor 3
183	7	CPSF7	79869
184	5	BIRC5	332	Survivin
184	5	INCENP	3619	Inner centromere protein
184	5	EVI5	7813	NB4S
184	5	AURKB	9212	Aurora kinase B
184	5	CDCA8	55143	CDCA8
185	4	GALNS	2588	N-acetylgalactosamine-6-sulfatase
185	4	GLB1	2720	Beta galactosidase 1
185	4	NEU1	4758	Neuraminidase 1
185	4	CTSA	5476	Cathepsin A
186	3	SNF8	11267	EAP30
186	3	VPS36	51028	C13orf9 protein
186	3	VPS25	84313	Vacuolar protein sorting 25 homolog
187	11	FANCA	2175	Fanconi anemia, complementation group A
187	11	FANCC	2176	Fanconi anemia, complementation group C
187	11	FANCE	2178	Fanconi anemia protein E
187	11	FANCB	2187	Fanconi anemia complementation group B
187	11	FANCF	2188	Fanconi anemia, complementation group F
187	11	FANCG	2189	Fanconi anemia group G protein
187	11	TOP3A	7156	Topoisomerase DNA III alpha
187	11	FANCL	55120	PHD finger protein 9
187	11	FANCM	57697	Fanconi anemia, complementation group M
187	11	RMI1	80010	C9orf76 protein
187	11	FAAP100	80233
188	4	FRAP1	2475	mTOR
188	4	GBL	64223	NULL
188	4	RICTOR	253260	NULL
188	4	RAPTOR	57521
189	4	CCNA2	890	Cyclin A2
189	4	CCNB1	891	Cyclin B1
189	4	CDC2	983	CDC2
189	4	CDK2	1017	Cyclin dependent kinase 2
190	6	RAB5A	5868	Ras related protein Rab 5A
190	6	EEA1	8411	Early endosome antigen 1
190	6	VPS39	23339	Vacuolar protein sorting 39
190	6	VPS11	55823	Vacuolar protein sorting protein 11
190	6	VPS18	57617	Vacuolar protein sorting protein 18
190	6	VPS16	64601	Vacuolar protein sorting protein 16
191	3	LTA	4049	TNF beta
191	3	LTB	4050	Lymphotoxin beta TNF superfamily member 3
191	3	LTBR	4055	Lymphotoxin B receptor
192	6	ZWINT	11130	ZW10 interacting protein 1
192	6	PMF1	11243	PMF1
192	6	CBX5	23468	Heterochromatin protein 1 alpha
192	6	NSL1	25936	C1orf48 protein
192	6	MIS12	79003	MIS12
192	6	DSN1	79980	Chromosome 20 open reading frame 172 protein
193	4	GINS1	9837	PSF1
193	4	GINS2	51659	DNA replication complex GINS protein PSF2
193	4	GINS3	64785	Psf3
193	4	GINS4	84296	SLD5
194	4	DNMT3B	1789	DNA methyltransferase 3B
194	4	SMC4	10051	SMC4 structural maintenance of chromosomes 4
194	4	SMC2	10592	SMC2L1
194	4	KIF4A	24137	Chromosome associated kinesin KIF4A
195	3	AKT2	208	Protein kinase B, beta
195	3	MAP3K11	4296	MAP3K11
195	3	SH3RF1	57630	SH3 multiple domains 2
196	3	NGFB	4803	Nerve growth factor, beta
196	3	NGFR	4804	Nerve growth factor receptor
196	3	SORT1	6272	Sortilin
197	34	CCNC	892	Cyclin C
197	34	CDK8	1024	Cyclin dependent kinase 8
197	34	MED1	5469	NULL
197	34	MED22	6837	NULL
197	34	THRA	7067	Thyroid hormone receptor alpha
197	34	MED14	9282	NULL
197	34	MED21	9412	NULL
197	34	MED23	9439	NULL
197	34	MED17	9440	NULL
197	34	MED26	9441	NULL
197	34	MED27	9442	NULL
197	34	MED7	9443	NULL
197	34	MED20	9477	NULL
197	34	MED24	9862	NULL
197	34	THRAP3	9967	TRAP150
197	34	MED12	9968	TRAP230
197	34	MED13	9969	NULL
197	34	MED6	10001	RNA polymerase II transcriptional regulation mediator
197	34	MED16	10025	NULL
197	34	CDC2L6	23097	Cyclin dependent kinase 11
197	34	MED13L	23389	NULL
197	34	MED4	29079	Vitamin D receptor interacting protein
197	34	MED31	51003	Mediator of RNA polymerase II transcription, subunit 31 homolog
197	34	MED15	51586	NULL
197	34	MED18	54797	MED18
197	34	MED9	55090	MED9
197	34	MED29	55588	NULL
197	34	MED28	80306	Mediator complex subunit 28
197	34	MED25	81857	Mediator of RNA polymerase II transcription subunit 25 homolog
197	34	MED10	84246	Mediator of RNA polymerase II transcription, subunit 10 homolog
197	34	MED30	90390	NULL
197	34	MED8	112950	Mediator of RNA polymerase II transcription subunit 8
197	34	MED19	219541	Mediator of RNA polymerase II transcription subunit 19
197	34	MED11	400569	Similar to HSPC296
198	4	RYBP	23429	RING1 and YY1 binding protein
198	4	BCOR	54880	BCL6 corepressor
198	4	FBXL10	84678	F-box and leucine rich repeat protein 10
198	4	PCGF1	84759	NSPC1
199	5	H2AFZ	3015	Histone H2A.z
199	5	ZNHIT1	10467	Zinc finger HIT domain containing 1
199	5	SRCAP	10847	NULL
199	5	EAF2	55840	EAF2
199	5	ACTR6	64431	Actin related protein 6
200	6	ORC1L	4998	ORC1
200	6	ORC2L	4999	Origin recognition complex subunit 2
200	6	ORC4L	5000	Origin recognition complex, subunit 4-like [Homo sapiens]
200	6	ORC5L	5001	Origin recognition complex, subunit 5-like
200	6	ORC6L	23594	ORC6
200	6	ORC3L	23595	ORC3
201	4	TLE2	7089	Transducin like enhancer of split 2
201	4	TLE3	7090	Transducin like enhancer of split 3
201	4	TLE4	7091	ESG4
201	4	HIPK2	28996	Homeodomain interacting protein kinase 2
202	3	OXSR1	9943	Oxidative stress responsive 1
202	3	STK39	27347	SPAK
202	3	WNK1	65125	Protein kinase, lysine deficient 1
203	4	CSTF1	1477	CstF 50
203	4	CSTF2	1478	Cleavage stimulation factor subunit 2
203	4	CSTF3	1479	Cleavage stimulation factor, 3 Prime pre-RNA, subunit 3, 77kDa
203	4	CPSF1	29894	Cleavage and polyadenylation specificity factor 1
204	3	CASP2	835	Caspase 2
204	3	CRADD	8738	Death adaptor molecule RAIDD
204	3	LRDD	55367	PIDD
205	3	NR3C2	4306	Mineralocorticoid receptor
205	3	Ppp3ca	5530	Calcineurin A alpha
205	3	NCOA1	8648	Steroid receptor coactivator 1
206	4	HSPD1	3329	Heat shock 60 KD protein 1 (chaperonin)
206	4	TRAP1	10131	Heat shock protein, 75 kDa
206	4	HMG20B	10362	High mobility group protein 20B
206	4	CHERP	10523	CHERP
207	3	AURKA	6790	Serine/threonine protein kinase 6
207	3	TACC1	6867	Ga55
207	3	CKAP5	9793	Cytoskeleton associated protein 5
208	4	KCNA1	3736	Potassium voltage gated channel, shaker related subfamily, member 1
208	4	KCNA2	3737	Potassium voltage gated channel subfamily A member 2
208	4	CNTNAP1	8506	Contactin associated protein 1
208	4	RTN4	57142	Reticulon 4
209	3	KLK3	354	Kallikrein 3, (prostate specific antigen)
209	3	SERPINA5	5104	Protein C inhibitor
209	3	SCG2	7857	Secretogranin II
210	7	RAD21	5885	RAD21
210	7	SMC1A	8243	SMC1
210	7	MTA1	9112	Metastasis associated protein MTA1
210	7	SMC3	9126	Chondroitin sulfate proteoglycan 6
210	7	STAG1	10274	Stromal antigen 1
210	7	STAG2	10735	Stromal antigen 2
210	7	BAZ1A	11177	Bromodomain adjacent to zinc finger domain 1A
211	4	NDC80	10403	Kinetochore associated 2
211	4	SPC25	57405	Kinetochore protein Spc25
211	4	NUF2	83540	Cell division cycle associated 1
211	4	SPC24	147841	Kinetochore protein Spc24
212	8	EXOC5	10640	SEC10L1
212	8	EXOC3	11336	SEC6 like 1 protein
212	8	EXOC7	23265	Exocyst complex component 7
212	8	EXOC6	54536	SEC15 like 1
212	8	EXOC1	55763	Exocyst complex component 1
212	8	EXOC2	55770	SEC5 like 1
212	8	EXOC4	60412	Exocyst complex component 4
212	8	EXOC8	149371	Exocyst complex component 8
213	5	LEPR	3953	Leptin receptor
213	5	SNX1	6642	Sorting nexin 1
213	5	SNX2	6643	Sorting nexin 2
213	5	TFRC	7037	Transferrin receptor
213	5	SNX4	8723	SNX4
214	3	GRIA2	2891	Glutamate receptor, ionotropic, AMPA 2
214	3	PICK1	9463	Protein kinase C, alpha binding protein
214	3	GRIP1	23426	Glutamate receptor interacting protein 1
215	3	ABI1	10006	ABL interactor 1
215	3	WASF2	10163	Wiskott Aldrich syndrome protein family, member 2
215	3	C3orf10	55845	C3orf10 protein
216	2	CCNT1	904	Cyclin T1
216	2	CDK9	1025	Cyclin dependent kinase 9
217	4	DDX5	1655	DDX5
217	4	NONO	4841	Non pou domain containing octamer binding protein
217	4	SFPQ	6421	Splicing factor, proline and glutamine rich
217	4	SNRPA	6626	Small nuclear ribonucleoprotein polypeptide A
218	3	CDKN2A	1029	Cyclin-dependent kinase inhibitor 2A, isoform 4,
218	123	NPM1	4869	Nucleophosmin 1
218	3	HUWE1	10075	E3 ubiquitin-protein ligase HUWE1
219	8	BAT1	7919	HLA-B-associated transcript 1
219	8	THOC5	8563	Chromosome 22 open reading frame 19 protein
219	8	THOC1	9984	THO complex, subunit 1
219	8	THOC4	10189	THO Complex subunit 4
219	8	THOC2	57187	Tho2
219	8	THOC6	79228	THO complex 6 homolog
219	8	THOC7	80145	Ngg1 interacting factor 3 like 1 binding protein 1
219	8	THOC3	84321	THO complex, subunit 3
220	8	SF3B4	10262	Splicing factor 3B subunit 4
220	8	SF3B2	10992	Spliceosome associated protein 145
220	8	DDX42	11325	ATP-dependent RNA helicase DDX42
220	8	SF3B3	23450	Splicing factor 3B, subunit 3
220	8	SF3B1	23451	Splicing factor 3B subunit 1
220	8	SF3B5	83443	Splicing factor 3b subunit 5 10kDa
220	8	PHF5A	84844	PHD finger protein 5A
220	8	SF3B14	51639	pre-mRNA branch site protein 14
221	3	SF3A2	8175	Splicing factor 3A, subunit 2
221	3	SF3A1	10291	Splicing factor 3 subunit 1
221	3	SF3A3	10946	Splicing factor 3A, subunit 3
