# Supplementary material for: GPS-Prot: A web-based visualization platform for integrating host-pathogen interaction data
Source: BMC Bioinformatics. 2011 Jul 22;12:298. doi: 10.1186/1471-2105-12-298 (PMC3213248; doi:10.1186/1471-2105-12-298)
Supplement: Additional file 4 — Complexes and subunits identified by RNAi studies. [file 1471-2105-12-298-S4.XLS]

## Sheet: RNAi complexes
Complex ID	Subunits Identifed	Total Number Subunits	Number Subunits Identifed	Population	Sample	P-value
Brass/Konig/Zhou/Yeung
11	PSME3,PSME2,PSMC3,PSMD6,PSMA1,PSMC5,PSMD12,PSMA7,PSMA3,PSMA5,PSMB6,PSMA2,PSMC4,PSMD4	37	14	18054	1015	4.75144e-09
16	SMU1,HTATSF1,SNW1,PRPF6,AQR,RBM25,SNRPA1,RNPS1,SLU7,RBM17,XAB2,SFRS6,DDX23,SPEN,SNRPD3,PRPF8,SNRPC,CDC40,USP39,SFRS2	112	20	18054	1015	2.89502e-06
Brass/Konig/Zhou									11	5
113	DDX3X,DHX15,HNRPDL,HNRPH1,HNRNPU	19	5	18054	1015	0.00288846
151	CTDP1,ERCC3,POLR2J,GTF2H2,POLR2C,POLR2I,POLR2L,POLR2K,POLR2H,GTF2H1	23	10	18054	1015	1.64241e-07
197	MED6,MED28,CRSP2(MED14),CRSP9(MED7),MED4,MED19,PCQAP(MED15),CRSP6(MED17),TRFP(MED20),MED8,CRSP8(MED27),MED31,MED11,CRSP7(MED26)	34	14	18054	1015	1.28555e-09
Brass/Konig/Yeung
48	SCYE1,MARS,LARS,KARS	11	4	18054	1015	0.00218976
111	INTS12,INTS7,INTS6	16	3	18054	1015	0.0468596
171	RPL3,RSL1D1,RPL18,RPL10A,RPL12,YBX1	118	6	18054	1015	0.159937
182	EXOSC5,EXOSC2,EXOSC3,EXOSC10	11	4	18054	1015	0.00218976
Brass/Zhou/Yeung
0
Konig/Zhou/Yeung
122	CDC16,ANAPC2	9	2	18054	1015	0.0758726
Brass/Konig
161	NUP133,NUP107,NUP160,NUP85,NUP98	9	5	18054	1015	5.56858e-05
Brass/Zhou
82	NDUFB7,NDUFS7,NDUFA10,NDUFS6,NDUFA6	44	5	18054	1015	0.0638029
179	AKT1	3	1	18054	1015	0.150246
202	WNK1	3	1	18054	1015	0.150246
Konig/Zhou
120	MRPS12,MRPL10,MRPL23,MRPL44	78	4	18054	1015	0.197277
144	MRE11A	4	1	18054	1015	0.189074
147	DCP2,UPF3B	7	2	18054	1015	0.0496798
174	HMGB1,PDIA3	4	2	18054	1015	0.0168798
Brass/Yeung
116	DAD1,DDOST,STT3A	8	3	18054	1015	0.00743624
Konig/Yeung
3	BRD1,MYST3	11	2	18054	1015	0.103267
38	CTBP1,RREB1	13	2	18054	1015	0.130468
51	AMOT,MPDZ	8	2	18054	1015	0.0625216
131	SAPS3,NCOA6	9	2	18054	1015	0.0758726
210	BAZ1A,RAD21	7	2	18054	1015	0.0496798
Zhou/Yeung
65	NFKB1	3	1	18054	1015	0.150246
99	RACGAP1,SHCBP1	31	2	18054	1015	0.274724
143	ATP5I,ATP5A1,ATP5B	16	3	18054	1015	0.0468596
Brass
1	NUP155	3	1	18054	1015	0.150246
80	LSM3	8	1	18054	1015	0.300065
219	THOC2	8	1	18054	1015	0.300065
25	PIGK	5	1	18054	1015	0.223066
33	EIF3S3	13	1	18054	1015	0.365156
35	IKBKG	5	1	18054	1015	0.223066
42	SEPT8	5	1	18054	1015	0.223066
63	CLNS1A,SIP1	11	2	18054	1015	0.103267
216	CCNT1	2	1	18054	1015	0.106125
83	PIGH	4	1	18054	1015	0.189074
87	GCN5L2	16	1	18054	1015	0.377818
92	HGS	3	1	18054	1015	0.150246
121	FBXO18	5	1	18054	1015	0.223066
129	FHL3	3	1	18054	1015	0.150246
130	LCP2	8	1	18054	1015	0.300065
141	FBXW11	4	1	18054	1015	0.189074
162	COG2,COG4,COG3	8	3	18054	1015	0.00743624
181	SSB	9	1	18054	1015	0.318605
218	HUWE1	3	1	18054	1015	0.150246
Konig
5	HDAC1	6	1	18054	1015	0.252641
9	PSEN2	7	1	18054	1015	0.278187
221	SF3A1	3	1	18054	1015	0.150246
220	SF3B1,SF3B2	8	2	18054	1015	0.0625216
217	SNRPA	4	1	18054	1015	0.189074
21	TCEB1	9	1	18054	1015	0.318605
28	NCKAP1	7	1	18054	1015	0.278187
34	ARID1A	9	1	18054	1015	0.318605
44	ERCC1	4	1	18054	1015	0.189074
53	KHDRBS1	3	1	18054	1015	0.150246
64	LIN7C	3	1	18054	1015	0.150246
69	AEBP2	4	1	18054	1015	0.189074
81	EP300	6	1	18054	1015	0.252641
94	AP1G2	9	1	18054	1015	0.318605
96	ETS2	4	1	18054	1015	0.189074
119	KIAA1076	3	1	18054	1015	0.150246
152	TIMM17B	4	1	18054	1015	0.189074
158	CHAF1A	3	1	18054	1015	0.150246
175	SUB1	9	1	18054	1015	0.318605
187	RMI1	11	1	18054	1015	0.346871
193	GINS4	4	1	18054	1015	0.189074
Zhou
2	SUCLG2	3	1	18054	1015	0.150246
26	VDR	3	1	18054	1015	0.150246
62	PIK4CA	9	1	18054	1015	0.318605
68	UBE2E1	3	1	18054	1015	0.150246
70	TERF2	7	1	18054	1015	0.278187
75	MICB	7	1	18054	1015	0.278187
106	CCT2	8	1	18054	1015	0.300065
127	RAB8A	3	1	18054	1015	0.150246
133	HES1	3	1	18054	1015	0.150246
157	PTHR1	5	1	18054	1015	0.223066
178	GTF2A1	5	1	18054	1015	0.223066
198	PCGF1	4	1	18054	1015	0.189074
Yeung
8	MLLT1	4	1	18054	1015	0.189074
14	RPP40	10	1	18054	1015	0.334113
18	ERH	3	1	18054	1015	0.150246
29	MYL6	5	1	18054	1015	0.223066
76	CHMP2A	10	1	18054	1015	0.334113
91	DICER1	3	1	18054	1015	0.150246
185	NEU1	4	1	18054	1015	0.189074

## Sheet: mediator submodules
Sub-module	Subunit	Screen
Head	MED6	Brass/Zhou/Konig
	MED8	Zhou
	MED11	Zhou
	MED17	Zhou
	MED18	X
	MED19	Zhou/Konig
	MED20	Zhou
	MED22	X
	MED28	Brass/Zhou
	MED29	X
	MED30	Repeat Konig Screen
Middle	MED4	Brass/Zhou
	MED7	Brass/Zhou/Konig
	MED9	X
	MED10	X
	MED21	X
Tail	MED14	Brass
	MED15	Konig
	MED16	X
Inhibitory	CDK8L	X
	MED12	X
	MED13	X
	MED13L	X
	CDK8L	X
	CyclinC	X
