# Supplementary material for: GPS-Prot: A web-based visualization platform for integrating host-pathogen interaction data
Source: BMC Bioinformatics. 2011 Jul 22;12:298. doi: 10.1186/1471-2105-12-298 (PMC3213248; doi:10.1186/1471-2105-12-298)
Supplement: Additional file 5 — Complexes and subunits identified by proteomic profiling studies. [file 1471-2105-12-298-S5.XLS]

## Sheet: proteomic complexes
Complex ID	Subunits Identifed	Total Number Subunits	Number Subunits Identifed	Population	Sample	P-value
Chan et al 2009, Chan et al 2007, Ringrose et al 2008
11	PSMC6,PSMB4,PSMA6,PSME2,PSMA1,PSMC5,PSMA3,PSMD3,PSMD1,PSMD11,PSMD9,PSMB2,PSME3,PSMB3,PSMC3,PSME1,PSMD14,PSMD5,PSMC2,PSMA5,PSMD8,PSMD13	37	22	18054	833	1.4e-20
113	DHX15,DDX3X,DDX17,TARDBP,HNRNPH1,HNRNPM	19	6	18054	833	0.000139806
82	NDUFA4,NDUFA8,NDUFA3,NDUFV3,NDUFB7,NDUFAB1,NDUFS1,NDUFS3	44	8	18054	833	0.000652841
99	SUPT16H,SSRP1,CBX3,CENPH,HSPA5	31	5	18054	833	0.0103504
171	RPS2,RPS20,RPS10,RPL10A,NCL,RPL22,RPL28,RPS3,RPL5,RPS6,SLC25A5,RPL21,RPS28,RPS3A,NOL5A,RPL27A,RPL3,RPS13,RPL12,RPLP0,RPL31,TUFM,MYBBP1A,RPLP2,RPS8,RPS5,HNRPM,TCOF1,U2AF2,RPS17,HNRNPA1	118	32	18054	833	1.4e-16
Chan et al 2009, Chan et al 2007
15	RPA2,RPA3	3	2	18054	833	0.00608555
16	ZNF207,Snrpe,ARS2,ACIN1,C19orf43,Snrpd2,RBM8A,SF1,IK,SFRS1,CD2BP2,DHX38,PPM1G,NCBP1,IGF2BP3,SFRS11,SNRPB2	112	17	18054	833	1.08699e-05			18	11
220	SF3B4,PHF5A	8	2	18054	833	0.0448729
33	EIF3G,EIF3A,EIF3M,EIF3F,EIF3E,EIF3C,EIF3EIP,EIF3B,EIF3K	13	9	18054	833	5.3924e-10
48	QARS,RARS,IARS,DARS,EPRS,MARS	11	6	18054	833	3.46521e-06
89	HAT1,NASP	10	2	18054	833	0.0656281
106	CCT3,CCT1,CCT4,CCT2,CCT6A,CCT7	8	6	18054	833	2.41751e-07
163	SKP1	3	1	18054	833	0.125953
170	RAN,TAF9	12	2	18054	833	0.0875926
183	PTBP1	7	1	18054	833	0.243336
213	TFRC,SNX1,SNX2	5	3	18054	833	0.000890911
Chan et al 2009, Ringrose et al 2008
62	HSP90AB1	9	1	18054	833	0.284678
105	ANXA6	3	1	18054	833	0.125953
Chan et al 2007, Ringrose et al 2008
219	BAT1,THOC4	8	2	18054	833	0.0448729
55	RUVBL1,RUVBL2	15	2	18054	833	0.120969
97	HSPA4	7	1	18054	833	0.243336
143	ATP5D,ATP5F1,ATP5J,ATP5A1,ATP5H,ATP5B	16	6	18054	833	4.75026e-05
174	HMGB1,PDIA3,HMGB2	4	3	18054	833	0.000373541
206	HSPD1,CHERP,TRAP1	4	3	18054	833	0.000373541
Chan et al 2009
21	TCEB2	9	1	18054	833	0.284678
42	SEPT9	5	1	18054	833	0.191016
61	STAT3	4	1	18054	833	0.160197
77	MCM2	6	1	18054	833	0.218653
95	CAPZB	3	1	18054	833	0.125953
Chan et al 2007
2	SUCLG1	3	1	18054	833	0.125953
5	SAP30	6	1	18054	833	0.218653
9	BSG	7	1	18054	833	0.243336
18	ERH	3	1	18054	833	0.125953
19	TH1L,RDBP	4	2	18054	833	0.0116108
22	CKS1B	3	1	18054	833	0.125953
23	BUB3	4	1	18054	833	0.160197
217	NONO	4	1	18054	833	0.160197
28	PFN2	7	1	18054	833	0.243336
32	POLD4,PCNA	15	2	18054	833	0.120969
34	ARID1A,SMARCC2	9	2	18054	833	0.055037
43	AP3B2	18	1	18054	833	0.372253
46	RFC2	4	1	18054	833	0.160197
65	NFKB1	3	1	18054	833	0.125953
66	PPP1CA,PRKDC	10	2	18054	833	0.0656281
70	ACD	7	1	18054	833	0.243336
76	CHMP4A,CHMP4B,CHMP1A	10	3	18054	833	0.00844846
80	LSM1	8	1	18054	833	0.265277
98	NCAPD2	4	1	18054	833	0.160197
101	VCP	5	1	18054	833	0.191016
103	CHD4	4	1	18054	833	0.160197
108	TRIM28	3	1	18054	833	0.125953
110	SCAMP3	3	1	18054	833	0.125953
120	MRPL49,MRPS36,DAP3,MRPL54,MRPL14,MRPL39	78	6	18054	833	0.0826003
124	COPS6,COPS4,GPS1	10	3	18054	833	0.00844846
125	MT-CO2,ECSIT	4	2	18054	833	0.0116108
127	OPTN	3	1	18054	833	0.125953
130	LCP2,CBL	8	2	18054	833	0.0448729
132	VPS29	4	1	18054	833	0.160197
136	PFDN1	5	1	18054	833	0.191016
147	XRN2,PARN	7	2	18054	833	0.0352792
151	POLR2J,POLR2F	23	2	18054	833	0.199855
157	GNAS	5	1	18054	833	0.191016
173	ARPC5	7	1	18054	833	0.243336
175	GTF3C2	9	1	18054	833	0.284678
181	CSDA,SSB	9	2	18054	833	0.055037
182	EXOSC5	11	1	18054	833	0.316593
185	CTSA	4	1	18054	833	0.160197
189	CDK2	4	1	18054	833	0.160197
197	MED25,MED15	34	2	18054	833	0.263687
207	CKAP5	3	1	18054	833	0.125953
Ringrose et al 2008
137	VIL2	3	1	18054	833	0.125953
172	P4HB	3	1	18054	833	0.125953
